# Supplementary material for: Photocyclization of 8‑Aryloxybenzo[e][1,2,4]triazines Revisited: Unambiguous Structural Assignment of Planar Blatter Radicals by Correlation NMR Spectroscopy
Source: J Org Chem. 2025 Jun 27;90(27):9425–30. doi: 10.1021/acs.joc.5c00741 (PMC12261333; doi:10.1021/acs.joc.5c00741)
Supplement: Supplementary file 1 [file jo5c00741_si_001.zip]

Archive with 2 entries (2 files):
- Kaszynski_PhotoRevisit_SI.pdf
- __MACOSX/._Kaszynski_PhotoRevisit_SI.pdf
