# Supplementary material for: Photocyclization of 8‑Aryloxybenzo[e][1,2,4]triazines Revisited: Unambiguous Structural Assignment of Planar Blatter Radicals by Correlation NMR Spectroscopy
Source: J Org Chem. 2025 Jun 27;90(27):9425–30. doi: 10.1021/acs.joc.5c00741 (PMC12261333; doi:10.1021/acs.joc.5c00741)
Supplement: Supplementary file 2 [file jo5c00741_si_002.zip › 1a/16/pulsecalib.protocol]

getprosol returns 0
Experiment proton
P1=15.000 Pl1=120.000
Experiment info: 
ParamToCalib=O1
f1p=5.500000 f2p=4.500000 pnum=41 range=4.000000 step=0.200000
