# Supplementary material for: Photocyclization of 8‑Aryloxybenzo[e][1,2,4]triazines Revisited: Unambiguous Structural Assignment of Planar Blatter Radicals by Correlation NMR Spectroscopy
Source: J Org Chem. 2025 Jun 27;90(27):9425–30. doi: 10.1021/acs.joc.5c00741 (PMC12261333; doi:10.1021/acs.joc.5c00741)
Supplement: Supplementary file 2 [file jo5c00741_si_002.zip › 1a/16/vtc_pid_settings]

VTC_REG_PID_SET_CH1=\
<pid_settings type="probehead">
   <standard_pid proportional="2.384" integral="107.550" differential="17.925" />
   <temperature selftune="295.000" min="245.000" max="345.000" />
   <vta type="2" sensor="2" connected_sensors="1" />
   <gasflow selftune="550.000" min="495.000" max="605.000" />
   <bcu_chiller type="1" selftune="1" min="0" max="1000" />
   <pics checksum="" name=" PA TBO 500S2 BB-H/F-D-05 Z FB" />
   <checksum value="B1D47F40" />
</pid_settings>
