# Supplementary material for: Photocyclization of 8‑Aryloxybenzo[e][1,2,4]triazines Revisited: Unambiguous Structural Assignment of Planar Blatter Radicals by Correlation NMR Spectroscopy
Source: J Org Chem. 2025 Jun 27;90(27):9425–30. doi: 10.1021/acs.joc.5c00741 (PMC12261333; doi:10.1021/acs.joc.5c00741)
Supplement: Supplementary file 2 [file jo5c00741_si_002.zip › 1a/13/shimvalues]

# Fri Jan 05 21:15:17 2024
#$$PROBEIDENTIFIER=Z119877_0018
#$$PROBENAME=PA TBO 500S2 BB-H/F-D-05 Z FB
#$$SHIMID=292722
#
# Active Shim Gradients
#
Z           		-7097           
Z2          		-3191           
Z3          		-1350           
Z4          		-347            
Z5          		292             
Z6          		-4293           
Z7          		-22888          
Z8          		0               
X           		4369            
XZ          		-2631           
XZ2         		-1424           
XZ3         		-1036           
XZ4         		-3499           
XZ5         		-2578           
Y           		26              
YZ          		670             
YZ2         		-1780           
YZ3         		1728            
YZ4         		-942            
YZ5         		15754           
XY          		5717            
XYZ         		3581            
XYZ2        		642             
XYZ3        		-714            
XYZ4        		-1159           
XYZ5        		0               
(X2-Y2)     		-9918           
(X2-Y2)Z    		7947            
(X2-Y2)Z2   		545             
(X2-Y2)Z3   		-3154           
(X2-Y2)Z4   		-910            
(X2-Y2)Z5   		0               
X3          		-2707           
X3Z         		-4472           
Y3          		-1486           
Y3Z         		4215            
#
# Lock Parameter
#
FIELD		3921.387
LOCKPHASE		2.007   
LOCKPOWER		-20.000 
LOCKGAIN		111.115 
LOCKDC		-20.400 
LOCKSHIFT		2.490   
LOOPGAIN		-12.980 
LOOPTIME		0.550   
LOOPFILTER		32.000  
#
IEEE64_VERSION_CODE 1
#
# Shim currents 
#
SHIM_SETTING [1 ]  -6359.23118390  
SHIM_SETTING [2 ]  -2327.77655382  
SHIM_SETTING [3 ]  11894.53120504  
SHIM_SETTING [4 ]  4489.63652407   
SHIM_SETTING [5 ]  2111.07473118   
SHIM_SETTING [6 ]  -4139.97202504  
SHIM_SETTING [7 ]  -29179.15025717 
SHIM_SETTING [8 ]  17145.00818484  
SHIM_SETTING [9 ]  -7666.33692266  
SHIM_SETTING [10]  3130.76759090   
SHIM_SETTING [11]  0.00000000      
SHIM_SETTING [12]  -5701.13200000  
SHIM_SETTING [13]  2728.84800000   
SHIM_SETTING [14]  855.99600000    
SHIM_SETTING [15]  -4067.19828438  
SHIM_SETTING [16]  4855.97271562   
SHIM_SETTING [17]  7987.38222472   
SHIM_SETTING [18]  9587.80977529   
SHIM_SETTING [19]  -3967.82304654  
SHIM_SETTING [20]  3583.04509475   
SHIM_SETTING [21]  -676.05800000   
SHIM_SETTING [22]  -11911.36700000 
SHIM_SETTING [23]  -1810.53200000  
SHIM_SETTING [24]  -17003.05200000 
SHIM_SETTING [25]  -6054.18300000  
SHIM_SETTING [26]  -3298.75300000  
SHIM_SETTING [27]  -3481.83100000  
SHIM_SETTING [28]  5371.66641286   
SHIM_SETTING [29]  1320.98700000   
SHIM_SETTING [30]  1149.20000000   
SHIM_SETTING [31]  4229.68446069   
SHIM_SETTING [32]  -10028.81258714 
SHIM_SETTING [33]  6855.93700000   
SHIM_SETTING [34]  749.00800000    
SHIM_SETTING [35]  9382.64700000   
SHIM_SETTING [36]  3430.29600000   
SHIM_SETTING [37]  -17265.02656541 
SHIM_SETTING [38]  16922.18937366  
SHIM_SETTING [39]  4.55353930      
SHIM_SETTING [40]  0.00000000      
