# Supplementary material for: Photocyclization of 8‑Aryloxybenzo[e][1,2,4]triazines Revisited: Unambiguous Structural Assignment of Planar Blatter Radicals by Correlation NMR Spectroscopy
Source: J Org Chem. 2025 Jun 27;90(27):9425–30. doi: 10.1021/acs.joc.5c00741 (PMC12261333; doi:10.1021/acs.joc.5c00741)
Supplement: Supplementary file 2 [file jo5c00741_si_002.zip › 1a/16/pdata/1/auditp.txt]

##TITLE= Audit trail, TOPSPIN		Version 3.1
##JCAMPDX= 5.01
##ORIGIN= Bruker BioSpin GmbH
##OWNER= Slawek
$$ D:/Bruker/NMR_Data/A_Bodzioch/H-83A/16/pdata/1/auditp.txt
##AUDIT TRAIL=  $$ (NUMBER, WHEN, WHO, WHERE, PROCESS, VERSION, WHAT)
(   1,<2024-01-06 14:19:33.997 +0100>,<nmrsu>,<CZC10666NV>,<go4>,<TopSpin 3.5.6>,
      <created by zg
	started at 2024-01-06 09:00:45.191 +0100,
	POWCHK enabled, PULCHK disabled,
       configuration hash MD5:
       C6 B0 54 4A 84 6A 11 3C 20 3D 73 89 61 69 C6 DB
       data hash MD5: 4K * 512
       E1 25 DA 53 E7 C6 99 EE 5F C4 06 A0 04 9E 8F 68>)
(   2,<2024-01-06 16:40:02.762 +0100>,<nmrsu>,<CZC10666NV>,<proc2d>,<TopSpin 3.5.6>,
      <Start of raw data processing
       xfb F2: SI = 1K WDW = 3 SSB = 2 FT_mod = 6 PKNL = 1 PHC0 = -111.3191 PHC1 = -5.2 F1: SI = 1K WDW = 4 SSB = 2 FT_mod = 5 FCOR = 0.5 PHC0 = 91.96841 PHC1 = -180.55
       data hash MD5: 1K * 1K
       2D F9 41 50 88 79 78 E0 54 41 9B CB AC DE CE 66>)
(   3,<2024-01-06 16:40:14.619 +0100>,<nmrsu>,<CZC10666NV>,<proc2d>,<TopSpin 3.5.6>,
      <syma
       data hash MD5: 1K * 1K
       88 4D B2 83 20 E1 03 A0 42 00 46 5B 49 AC 30 BF>)
(   4,<2024-08-05 13:05:26.909 +0200>,<Slawek>,<SKK-Toshiba>,<proc2d>,<TOPSPIN 3.1>,
      <syma
       data hash MD5: 1K * 1K
       88 4D B2 83 20 E1 03 A0 42 00 46 5B 49 AC 30 BF>)
(   5,<2024-08-05 13:05:34.119 +0200>,<Slawek>,<SKK-Toshiba>,<proc2d>,<TOPSPIN 3.1>,
      <abs2 F2: ABSG = 5 ABSF1 = 9.9987 ABSF2 = 0.001299655
       data hash MD5: 1K * 1K
       5C D1 C1 DB 4A 89 47 8A C7 4D BC 93 8C 23 4D 8D>)
(   6,<2024-08-05 13:05:34.343 +0200>,<Slawek>,<SKK-Toshiba>,<proc2d>,<TOPSPIN 3.1>,
      <abs1 F1: ABSG = 5 ABSF1 = 9.9987 ABSF2 = 0.001299655
       data hash MD5: 1K * 1K
       CA 08 F7 E7 6B 0D C7 40 CA 8D 05 5E 0F EA 10 D9>)
(   7,<2025-03-18 12:22:15.420 +0100>,<Slawek>,<SKK-Toshiba>,<dirdata>,<TOPSPIN 3.1>,
      <wrpa from 1 16 "H-83A-3" "D:\Bruker\NMR_Data\A_Bodzioch"
       data hash MD5: 1K * 1K
       CA 08 F7 E7 6B 0D C7 40 CA 8D 05 5E 0F EA 10 D9>)
##END=

$$ hash MD5
$$ F0 82 3D 3C 65 01 05 47 67 44 84 BE E5 29 B4 B2
