# Supplementary material for: Photocyclization of 8‑Aryloxybenzo[e][1,2,4]triazines Revisited: Unambiguous Structural Assignment of Planar Blatter Radicals by Correlation NMR Spectroscopy
Source: J Org Chem. 2025 Jun 27;90(27):9425–30. doi: 10.1021/acs.joc.5c00741 (PMC12261333; doi:10.1021/acs.joc.5c00741)
Supplement: Supplementary file 2 [file jo5c00741_si_002.zip › 1a/16/pdata/1/clevels]

##TITLE= Parameter file, TOPSPIN		Version 3.1
##JCAMPDX= 5.0
##DATATYPE= Parameter Values
##NPOINTS= 1	$$ modification sequence number
##ORIGIN= Bruker BioSpin GmbH
##OWNER= Slawek
$$ 2025-03-18 12:22:15.248 +0100  Slawek@SKK-Toshiba
$$ D:/Bruker/NMR_Data/A_Bodzioch/H-83A/16/pdata/1/clevels
$$ process D:\Bruker\TopSpin3.1\prog\mod\dirdata.exe
##$LEVELS= (0..255)
-40675093.7267809 -33895911.3918435 -28246592.9208173 -23538827.292593
-19615689.4104942 -16346407.794938 -13622006.5429221 -11351672.2133827
-9459726.84448557 -7883105.56231662 -6569254.77668521 -5474378.83914964
-4561982.55451986 -3801652.12876654 -3168043.44063878 -2640036.05911097
-2200030.0963996 -1833358.46080678 -1527798.67019853 -1273165.55849877
-1060971.29874898 -884142.843238387 -736785.749839108 -613987.889163663
-511656.810005313 -426380.580723523 -355317.197743388 -296097.570505252
-246748.022561495 -205623.257853675 -171352.903439871 -142793.991918989
142793.991918989 171352.903439871 205623.257853675 246748.022561495 296097.570505252
355317.197743388 426380.580723523 511656.810005313 613987.889163663 736785.749839108
884142.843238387 1060971.29874898 1273165.55849877 1527798.67019853 1833358.46080678
2200030.0963996 2640036.05911097 3168043.44063878 3801652.12876654 4561982.55451986
5474378.83914964 6569254.77668521 7883105.56231662 9459726.84448557 11351672.2133827
13622006.5429221 16346407.794938 19615689.4104942 23538827.292593 28246592.9208173
33895911.3918435 40675093.7267809 0 0 0 0 0 0 0 0 0 0 0 0 0 0 0 0 0 0 0
0 0 0 0 0 0 0 0 0 0 0 0 0 0 0 0 0 0 0 0 0 0 0 0 0 0 0 0 0 0 0 0 0 0 0 0
0 0 0 0 0 0 0 0 0 0 0 0 0 0 0 0 0 0 0 0 0 0 0 0 0 0 0 0 0 0 0 0 0 0 0 0
0 0 0 0 0 0 0 0 0 0 0 0 0 0 0 0 0 0 0 0 0 0 0 0 0 0 0 0 0 0 0 0 0 0 0 0
0 0 0 0 0 0 0 0 0 0 0 0 0 0 0 0 0 0 0 0 0 0 0 0 0 0 0 0 0 0 0 0 0 0 0 0
0 0 0 0 0 0 0 0 0 0 0 0 0 0 0 0 0 0 0 0 0 0 0 0 0 0 0 0 0
##$LEVSIGN= 3
##$MAXLEV= 32
##$METHOD= 0
##$NEGBASE= -50485.3
##$NEGINCR= 1.2
##$POSBASE= 50485.3
##$POSINCR= 1.2
##END=
