# Supplementary material for: Photocyclization of 8‑Aryloxybenzo[e][1,2,4]triazines Revisited: Unambiguous Structural Assignment of Planar Blatter Radicals by Correlation NMR Spectroscopy
Source: J Org Chem. 2025 Jun 27;90(27):9425–30. doi: 10.1021/acs.joc.5c00741 (PMC12261333; doi:10.1021/acs.joc.5c00741)
Supplement: Supplementary file 2 [file jo5c00741_si_002.zip › 1a/10/pdata/1/peaklist.xml]

<?xml version="1.0" encoding="UTF-8"?>
<PeakList modified="2024-12-04T10:59:04">
  <PeakList1D>
    <PeakList1DHeader creator="Slawek" date="2024-12-04T10:58:53" expNo="10" name="H-83A-3" owner="" procNo="1" source="D:\Bruker\NMR_Data\A_Bodzioch">
      <PeakPickDetails>F1=9.025176ppm, F2=6.046134ppm, MI=0.25cm, MAXI=10000.00cm, PC=1.000
      </PeakPickDetails>
    </PeakList1DHeader>
    <Peak1D F1="7.9046" intensity="0.38" type="0"/>
    <Peak1D F1="7.8875" intensity="0.41" type="0"/>
    <Peak1D F1="7.8550" intensity="0.55" type="0"/>
    <Peak1D F1="7.8520" intensity="0.64" type="0"/>
    <Peak1D F1="7.8437" intensity="0.26" type="0"/>
    <Peak1D F1="7.8398" intensity="0.58" type="0"/>
    <Peak1D F1="7.8358" intensity="0.65" type="0"/>
    <Peak1D F1="7.7827" intensity="0.39" type="0"/>
    <Peak1D F1="7.7664" intensity="0.42" type="0"/>
    <Peak1D F1="7.6063" intensity="0.37" type="0"/>
    <Peak1D F1="7.5885" intensity="1.06" type="0"/>
    <Peak1D F1="7.5704" intensity="0.76" type="0"/>
    <Peak1D F1="7.5526" intensity="0.28" type="0"/>
    <Peak1D F1="7.5037" intensity="0.26" type="0"/>
    <Peak1D F1="7.4961" intensity="0.47" type="0"/>
    <Peak1D F1="7.4927" intensity="1.34" type="0"/>
    <Peak1D F1="7.4886" intensity="0.70" type="0"/>
    <Peak1D F1="7.4777" intensity="0.71" type="0"/>
    <Peak1D F1="7.4723" intensity="0.39" type="0"/>
    <Peak1D F1="7.4699" intensity="0.48" type="0"/>
    <Peak1D F1="7.4667" intensity="0.39" type="0"/>
    <Peak1D F1="7.3550" intensity="0.25" type="0"/>
    <Peak1D F1="7.3410" intensity="0.39" type="0"/>
    <Peak1D F1="6.7744" intensity="0.33" type="0"/>
    <Peak1D F1="6.7583" intensity="0.64" type="0"/>
    <Peak1D F1="6.7422" intensity="0.42" type="0"/>
    <Peak1D F1="6.5376" intensity="0.47" type="0"/>
    <Peak1D F1="6.5355" intensity="0.52" type="0"/>
    <Peak1D F1="6.5211" intensity="0.44" type="0"/>
    <Peak1D F1="6.5190" intensity="0.43" type="0"/>
    <Peak1D F1="6.4028" intensity="0.46" type="0"/>
    <Peak1D F1="6.4008" intensity="0.47" type="0"/>
    <Peak1D F1="6.3872" intensity="0.45" type="0"/>
    <Peak1D F1="6.3851" intensity="0.43" type="0"/>
  </PeakList1D>
  <PeakList1D>
    <PeakList1DHeader creator="Slawek@SKK-Toshiba" date="2024-12-04T10:59:06" expNo="10" name="H-83A-3" owner="Slawek" procNo="1" source="D:/Bruker/NMR_Data/A_Bodzioch">
      <PeakPickDetails>Manually picked peaks
</PeakPickDetails>
    </PeakList1DHeader>
    <Peak1D F1="8.8661" intensity="0.03" type="1"/>
  </PeakList1D>
</PeakList>
