# Supplementary material for: Photocyclization of 8‑Aryloxybenzo[e][1,2,4]triazines Revisited: Unambiguous Structural Assignment of Planar Blatter Radicals by Correlation NMR Spectroscopy
Source: J Org Chem. 2025 Jun 27;90(27):9425–30. doi: 10.1021/acs.joc.5c00741 (PMC12261333; doi:10.1021/acs.joc.5c00741)
Supplement: Supplementary file 2 [file jo5c00741_si_002.zip › 1a/10/pdata/1/parm.txt]

Current Data Parameters
NAME            H-83A-3              
EXPNO                10              
PROCNO                1              

F2 - Acquisition Parameters
Date_          20240105              
Time              14.29 h            
INSTRUM      AV_III_500              
PROBHD   Z119877_0018 (              
PULPROG            zg30              
TD               131072              
SOLVENT            DMSO              
NS                   64              
DS                    0              
SWH            8000.000 Hz           
FIDRES         0.122070 Hz           
AQ            8.1920004 sec          
RG                  406              
DW               62.500 usec         
DE                 8.64 usec         
TE                295.0 K            
D1           1.00000000 sec          
TD0                   2              
SFO1        500.1330008 MHz          
NUC1                 1H              
P1                15.39 usec         
PLW1        32.00000000 W            

F2 - Processing parameters
SI                65536              
SF          500.1300094 MHz          
WDW                  EM              
SSB      0              
LB                 0.30 Hz           
GB       0              
PC                 1.00              
