# Supplementary material for: Photocyclization of 8‑Aryloxybenzo[e][1,2,4]triazines Revisited: Unambiguous Structural Assignment of Planar Blatter Radicals by Correlation NMR Spectroscopy
Source: J Org Chem. 2025 Jun 27;90(27):9425–30. doi: 10.1021/acs.joc.5c00741 (PMC12261333; doi:10.1021/acs.joc.5c00741)
Supplement: Supplementary file 2 [file jo5c00741_si_002.zip › 1a/10/pdata/1/auditp.txt]

##TITLE= Audit trail, TOPSPIN		Version 3.1
##JCAMPDX= 5.01
##ORIGIN= Bruker BioSpin GmbH
##OWNER= Slawek
$$ D:/Bruker/NMR_Data/A_Bodzioch/H-83A/10/pdata/1/auditp.txt
##AUDIT TRAIL=  $$ (NUMBER, WHEN, WHO, WHERE, PROCESS, VERSION, WHAT)
(   1,<2024-01-05 14:29:29.957 +0100>,<nmrsu>,<CZC10666NV>,<go4>,<TopSpin 3.5.6>,
      <created by zg
	started at 2024-01-05 14:19:35.127 +0100,
	POWCHK enabled, PULCHK disabled,
       configuration hash MD5:
       C6 B0 54 4A 84 6A 11 3C 20 3D 73 89 61 69 C6 DB
       data hash MD5: 128K
       7A 48 16 08 02 D6 5E 44 35 85 F1 08 B5 B4 A7 A4>)
(   2,<2024-01-05 18:39:55.595 +0100>,<nmrsu>,<CZC10666NV>,<proc1d>,<TopSpin 3.5.6>,
      <Start of raw data processing
       efp LB = 0.3 FT_mod = 6 PKNL = 1 PHC0 = 62.58379 PHC1 = 8.546911 SI = 64K 
       data hash MD5: 64K
       A9 68 99 95 2B 7D 77 6B A7 DB 0C 40 F5 B2 B8 90>)
(   3,<2025-03-18 12:22:03.033 +0100>,<Slawek>,<SKK-Toshiba>,<dirdata>,<TOPSPIN 3.1>,
      <wrpa from 1 10 "H-83A-3" "D:\Bruker\NMR_Data\A_Bodzioch"
       data hash MD5: 64K
       A9 68 99 95 2B 7D 77 6B A7 DB 0C 40 F5 B2 B8 90>)
##END=

$$ hash MD5
$$ 67 B2 74 D5 B4 82 65 49 96 7F B6 D0 E7 90 9D CF
