# Supplementary material for: Photocyclization of 8‑Aryloxybenzo[e][1,2,4]triazines Revisited: Unambiguous Structural Assignment of Planar Blatter Radicals by Correlation NMR Spectroscopy
Source: J Org Chem. 2025 Jun 27;90(27):9425–30. doi: 10.1021/acs.joc.5c00741 (PMC12261333; doi:10.1021/acs.joc.5c00741)
Supplement: Supplementary file 2 [file jo5c00741_si_002.zip › 1a/10/pdata/1/intrng]

A 1.0 #regions in PPM
# low field   high field  bias        slope
  7.917957528111299  7.877584503799086  -0.0  -0.0  # for region 1
  7.867894977964154  7.819447348789498  -0.0  -0.0  # for region 2
  7.794416073715926  7.753235588917468  -0.0  -0.0  # for region 3
  7.616774766742187  7.543295862493959  -0.0  -0.0  # for region 4
  7.53037649471405  7.440748380740936  -0.0  -0.0  # for region 5
  7.367269476492708  7.312362163428097  -0.0  -0.0  # for region 6
  6.783475544938095  6.7334129947909505  -0.0  -0.0  # for region 7
  6.550119464413502  6.503286756211335  -0.0  -0.0  # for region 8
  6.413658642238221  6.369248315494786  -0.0  -0.0  # for region 9
