# Supplementary material for: Photocyclization of 8‑Aryloxybenzo[e][1,2,4]triazines Revisited: Unambiguous Structural Assignment of Planar Blatter Radicals by Correlation NMR Spectroscopy
Source: J Org Chem. 2025 Jun 27;90(27):9425–30. doi: 10.1021/acs.joc.5c00741 (PMC12261333; doi:10.1021/acs.joc.5c00741)
Supplement: Supplementary file 2 [file jo5c00741_si_002.zip › 1a/10/pdata/1/integrals.txt]

   Current data set:
   NAME =	H-83A-3	EXPNO =	10	PROCNO = 1
   DU   =	C:/NMR_Data/Slawek/A_Bodzioch

   Number   Integrated Region     Integral
     1      7.918      7.878         1.00000
     2      7.868      7.819         1.94651
     3      7.794      7.753         0.98745
     4      7.617      7.543         2.03172
     5      7.530      7.441         3.99878
     6      7.367      7.312         1.00475
     7      6.783      6.733         0.97763
     8      6.550      6.503         0.98350
     9      6.414      6.369         0.96979
