# Supplementary material for: Photocyclization of 8‑Aryloxybenzo[e][1,2,4]triazines Revisited: Unambiguous Structural Assignment of Planar Blatter Radicals by Correlation NMR Spectroscopy
Source: J Org Chem. 2025 Jun 27;90(27):9425–30. doi: 10.1021/acs.joc.5c00741 (PMC12261333; doi:10.1021/acs.joc.5c00741)
Supplement: Supplementary file 2 [file jo5c00741_si_002.zip › 1a/15/pdata/1/auditp.txt]

##TITLE= Audit trail, TOPSPIN		Version 3.1
##JCAMPDX= 5.01
##ORIGIN= Bruker BioSpin GmbH
##OWNER= Slawek
$$ D:/Bruker/NMR_Data/A_Bodzioch/H-83A/15/pdata/1/auditp.txt
##AUDIT TRAIL=  $$ (NUMBER, WHEN, WHO, WHERE, PROCESS, VERSION, WHAT)
(   1,<2024-01-06 17:10:11.324 +0100>,<nmrsu>,<CZC10666NV>,<go4>,<TopSpin 3.5.6>,
      <created by zg
	started at 2024-01-06 15:27:18.906 +0100,
	POWCHK enabled, PULCHK disabled,
       configuration hash MD5:
       C6 B0 54 4A 84 6A 11 3C 20 3D 73 89 61 69 C6 DB
       data hash MD5: 4K * 512
       B3 CD C3 80 54 12 CA C4 28 B5 D5 EC C3 42 C9 17>)
(   2,<2024-01-06 18:16:15.266 +0100>,<nmrsu>,<CZC10666NV>,<proc2d>,<TopSpin 3.5.6>,
      <Start of raw data processing
       xfb F2: SI = 1K WDW = 4 SSB = 0 FT_mod = 6 PKNL = 1 F1: SI = 1K WDW = 4 SSB = 0 FT_mod = 6 FCOR = 0.5 PH_mod = 2
       data hash MD5: 1K * 1K
       DB B4 EE 24 03 31 B7 42 D4 B1 60 F7 1D FF DA 6E>)
(   3,<2024-01-06 18:16:21.112 +0100>,<nmrsu>,<CZC10666NV>,<proc2d>,<TopSpin 3.5.6>,
      <syma
       data hash MD5: 1K * 1K
       51 E9 C0 7E 37 33 DF 3A B6 1E DD 93 58 0E E8 83>)
(   4,<2025-03-18 12:22:12.269 +0100>,<Slawek>,<SKK-Toshiba>,<dirdata>,<TOPSPIN 3.1>,
      <wrpa from 1 15 "H-83A-3" "D:\Bruker\NMR_Data\A_Bodzioch"
       data hash MD5: 1K * 1K
       51 E9 C0 7E 37 33 DF 3A B6 1E DD 93 58 0E E8 83>)
##END=

$$ hash MD5
$$ 8E DB CF BF AC 21 EC 89 F6 A0 D5 BF 3F F9 D5 85
