# Supplementary material for: Photocyclization of 8‑Aryloxybenzo[e][1,2,4]triazines Revisited: Unambiguous Structural Assignment of Planar Blatter Radicals by Correlation NMR Spectroscopy
Source: J Org Chem. 2025 Jun 27;90(27):9425–30. doi: 10.1021/acs.joc.5c00741 (PMC12261333; doi:10.1021/acs.joc.5c00741)
Supplement: Supplementary file 2 [file jo5c00741_si_002.zip › 1a/13/pdata/1/auditp.txt]

##TITLE= Audit trail, TOPSPIN		Version 3.1
##JCAMPDX= 5.01
##ORIGIN= Bruker BioSpin GmbH
##OWNER= Slawek
$$ D:/Bruker/NMR_Data/A_Bodzioch/H-83A/13/pdata/1/auditp.txt
##AUDIT TRAIL=  $$ (NUMBER, WHEN, WHO, WHERE, PROCESS, VERSION, WHAT)
(   1,<2024-01-06 03:04:08.433 +0100>,<nmrsu>,<CZC10666NV>,<go4>,<TopSpin 3.5.6>,
      <created by zg
	started at 2024-01-05 21:13:09.413 +0100,
	POWCHK enabled, PULCHK disabled,
       configuration hash MD5:
       C6 B0 54 4A 84 6A 11 3C 20 3D 73 89 61 69 C6 DB
       data hash MD5: 4K * 512
       74 8D DC C5 26 D8 60 E7 29 CF 42 39 0D E7 2B 5B>)
(   2,<2024-01-06 18:16:14.134 +0100>,<nmrsu>,<CZC10666NV>,<proc2d>,<TopSpin 3.5.6>,
      <Start of raw data processing
       xfb F2: SI = 2K WDW = 1 LB = 0.3 FT_mod = 6 PKNL = 1 PHC0 = 158.429 PHC1 = -11.9 F1: SI = 2K WDW = 4 SSB = 2 FT_mod = 4 FCOR = 0.5 PHC0 = 178.9355 PHC1 = -176.05
       data hash MD5: 2K * 2K
       E7 FA F0 7F 3A EE 11 3F E3 4D B0 85 FF 01 55 67>)
(   3,<2024-01-06 18:20:36.168 +0100>,<nmrsu>,<CZC10666NV>,<proc2d>,<TopSpin 3.5.6>,
      <pk2 fgphup F2: PHC0 = -6.06875 PHC1 = 0
       data hash MD5: 2K * 2K
       CE 66 49 2F 3F 5F BE 9E D8 D4 A1 AA 11 6B D8 72>)
(   4,<2024-01-06 18:21:08.795 +0100>,<nmrsu>,<CZC10666NV>,<proc2d>,<TopSpin 3.5.6>,
      <pk1 fgphup F1: PHC0 = -1.862402 PHC1 = 4.2
       data hash MD5: 2K * 2K
       72 13 A7 F3 E0 73 B2 1A 9A 72 8D A2 CD EA 05 6F>)
(   5,<2024-01-06 20:00:23.128 +0100>,<nmrsu>,<CZC10666NV>,<audit>,<TopSpin 3.5.6>,
      <user comment:
       TITLE=TOCSY D9=120mTITLE_END
       data hash MD5: 2K * 2K
       72 13 A7 F3 E0 73 B2 1A 9A 72 8D A2 CD EA 05 6F>)
(   6,<2024-01-06 20:00:23.336 +0100>,<nmrsu>,<CZC10666NV>,<audit>,<TopSpin 3.5.6>,
      <user comment:
       TITLE=TOCSY D9=120mTITLE_END
       data hash MD5: 2K * 2K
       72 13 A7 F3 E0 73 B2 1A 9A 72 8D A2 CD EA 05 6F>)
(   7,<2024-01-06 20:00:25.928 +0100>,<nmrsu>,<CZC10666NV>,<audit>,<TopSpin 3.5.6>,
      <user comment:
       TITLE=TOCSY D9=120mTITLE_END
       data hash MD5: 2K * 2K
       72 13 A7 F3 E0 73 B2 1A 9A 72 8D A2 CD EA 05 6F>)
(   8,<2025-03-18 12:22:09.585 +0100>,<Slawek>,<SKK-Toshiba>,<dirdata>,<TOPSPIN 3.1>,
      <wrpa from 1 13 "H-83A-3" "D:\Bruker\NMR_Data\A_Bodzioch"
       data hash MD5: 2K * 2K
       72 13 A7 F3 E0 73 B2 1A 9A 72 8D A2 CD EA 05 6F>)
##END=

$$ hash MD5
$$ 2A EA CE C6 2A 2A 0F 64 6E 72 A9 E2 09 29 18 74
