# Supplementary material for: Photocyclization of 8‑Aryloxybenzo[e][1,2,4]triazines Revisited: Unambiguous Structural Assignment of Planar Blatter Radicals by Correlation NMR Spectroscopy
Source: J Org Chem. 2025 Jun 27;90(27):9425–30. doi: 10.1021/acs.joc.5c00741 (PMC12261333; doi:10.1021/acs.joc.5c00741)
Supplement: Supplementary file 3 [file jo5c00741_si_003.zip]

Archive with 316 entries (303 files):
- 1b/
- __MACOSX/._1b
- 1b/16/
- __MACOSX/1b/._16
- 1b/10/
- __MACOSX/1b/._10
- 1b/15/
- __MACOSX/1b/._15
- 1b/13/
- __MACOSX/1b/._13
- 1b/16/uxnmr.par
- __MACOSX/1b/16/._uxnmr.par
- 1b/16/prosol_History
- __MACOSX/1b/16/._prosol_History
- 1b/16/pulsecalib.protocol
- __MACOSX/1b/16/._pulsecalib.protocol
- 1b/16/format.ased
- __MACOSX/1b/16/._format.ased
- 1b/16/pulseprogram
- __MACOSX/1b/16/._pulseprogram
- 1b/16/acqu2s
- __MACOSX/1b/16/._acqu2s
- 1b/16/precom.output
- __MACOSX/1b/16/._precom.output
- 1b/16/format.temp
- __MACOSX/1b/16/._format.temp
- 1b/16/stanprogram144652
- __MACOSX/1b/16/._stanprogram144652
- 1b/16/audita.txt
- __MACOSX/1b/16/._audita.txt
- 1b/16/acqu2
- __MACOSX/1b/16/._acqu2
- 1b/16/pdata/
- __MACOSX/1b/16/._pdata
- 1b/16/fq1list
- __MACOSX/1b/16/._fq1list
- 1b/16/shimvalues
- __MACOSX/1b/16/._shimvalues
- 1b/16/stanprogram102124
- __MACOSX/1b/16/._stanprogram102124
- 1b/16/uxnmr.info
- __MACOSX/1b/16/._uxnmr.info
- 1b/16/ser
- __MACOSX/1b/16/._ser
- 1b/16/scon2
- __MACOSX/1b/16/._scon2
- 1b/16/vtc_pid_settings
- __MACOSX/1b/16/._vtc_pid_settings
- 1b/16/acqu
- __MACOSX/1b/16/._acqu
- 1b/16/acqus
- __MACOSX/1b/16/._acqus
- 1b/16/specpar
- __MACOSX/1b/16/._specpar
- 1b/10/uxnmr.par
- __MACOSX/1b/10/._uxnmr.par
- 1b/10/prosol_History
- __MACOSX/1b/10/._prosol_History
- 1b/10/pulsecalib.protocol
- __MACOSX/1b/10/._pulsecalib.protocol
- 1b/10/format.ased
- __MACOSX/1b/10/._format.ased
- 1b/10/pulseprogram
- __MACOSX/1b/10/._pulseprogram
- 1b/10/precom.output
- __MACOSX/1b/10/._precom.output
- 1b/10/format.temp
- __MACOSX/1b/10/._format.temp
- 1b/10/stanprogram144652
- __MACOSX/1b/10/._stanprogram144652
- 1b/10/audita.txt
- __MACOSX/1b/10/._audita.txt
- 1b/10/pdata/
- __MACOSX/1b/10/._pdata
- 1b/10/fq1list
- __MACOSX/1b/10/._fq1list
- 1b/10/fid
- __MACOSX/1b/10/._fid
- 1b/10/shimvalues
- __MACOSX/1b/10/._shimvalues
- 1b/10/stanprogram102124
- __MACOSX/1b/10/._stanprogram102124
- 1b/10/uxnmr.info
- __MACOSX/1b/10/._uxnmr.info
- 1b/10/scon2
- __MACOSX/1b/10/._scon2
- 1b/10/vtc_pid_settings
- __MACOSX/1b/10/._vtc_pid_settings
- 1b/10/acqu
- __MACOSX/1b/10/._acqu
- 1b/10/acqus
- __MACOSX/1b/10/._acqus
- 1b/10/specpar
- __MACOSX/1b/10/._specpar
- 1b/15/uxnmr.par
- __MACOSX/1b/15/._uxnmr.par
- 1b/15/prosol_History
- __MACOSX/1b/15/._prosol_History
- 1b/15/pulsecalib.protocol
- __MACOSX/1b/15/._pulsecalib.protocol
- 1b/15/format.ased
- __MACOSX/1b/15/._format.ased
- 1b/15/pulseprogram
- __MACOSX/1b/15/._pulseprogram
- 1b/15/acqu2s
- __MACOSX/1b/15/._acqu2s
- 1b/15/precom.output
- __MACOSX/1b/15/._precom.output
- 1b/15/gpnam1
- __MACOSX/1b/15/._gpnam1
- 1b/15/format.temp
- __MACOSX/1b/15/._format.temp
- 1b/15/stanprogram144652
- __MACOSX/1b/15/._stanprogram144652
- 1b/15/audita.txt
- __MACOSX/1b/15/._audita.txt
- 1b/15/acqu2
- __MACOSX/1b/15/._acqu2
- 1b/15/pdata/
- __MACOSX/1b/15/._pdata
- 1b/15/gradient_calib
- __MACOSX/1b/15/._gradient_calib
- 1b/15/fq1list
- __MACOSX/1b/15/._fq1list
- 1b/15/shimvalues
- __MACOSX/1b/15/._shimvalues
- 1b/15/stanprogram102124
- __MACOSX/1b/15/._stanprogram102124
- 1b/15/uxnmr.info
- __MACOSX/1b/15/._uxnmr.info
- 1b/15/EA
- __MACOSX/1b/15/._EA
- 1b/15/ser
- __MACOSX/1b/15/._ser
- 1b/15/scon2
- __MACOSX/1b/15/._scon2
- 1b/15/vtc_pid_settings
- __MACOSX/1b/15/._vtc_pid_settings
- 1b/15/acqu
- __MACOSX/1b/15/._acqu
- 1b/15/acqus
- __MACOSX/1b/15/._acqus
- 1b/15/specpar
- __MACOSX/1b/15/._specpar
- 1b/13/uxnmr.par
- __MACOSX/1b/13/._uxnmr.par
- 1b/13/prosol_History
- __MACOSX/1b/13/._prosol_History
- 1b/13/pulsecalib.protocol
- __MACOSX/1b/13/._pulsecalib.protocol
- 1b/13/format.ased
- __MACOSX/1b/13/._format.ased
- 1b/13/pulseprogram
- __MACOSX/1b/13/._pulseprogram
- 1b/13/acqu2s
- __MACOSX/1b/13/._acqu2s
- 1b/13/precom.output
- __MACOSX/1b/13/._precom.output
- 1b/13/format.temp
- __MACOSX/1b/13/._format.temp
- 1b/13/stanprogram144652
- __MACOSX/1b/13/._stanprogram144652
- 1b/13/audita.txt
- __MACOSX/1b/13/._audita.txt
- 1b/13/acqu2
- __MACOSX/1b/13/._acqu2
- 1b/13/pdata/
- __MACOSX/1b/13/._pdata
- 1b/13/fq1list
- __MACOSX/1b/13/._fq1list
- 1b/13/shimvalues
- __MACOSX/1b/13/._shimvalues
- 1b/13/stanprogram102124
- __MACOSX/1b/13/._stanprogram102124
- 1b/13/uxnmr.info
- __MACOSX/1b/13/._uxnmr.info
- 1b/13/ser
- __MACOSX/1b/13/._ser
- 1b/13/scon2
- __MACOSX/1b/13/._scon2
- 1b/13/vtc_pid_settings
- __MACOSX/1b/13/._vtc_pid_settings
- 1b/13/acqu
- __MACOSX/1b/13/._acqu
- 1b/13/acqus
- __MACOSX/1b/13/._acqus
- 1b/13/specpar
- __MACOSX/1b/13/._specpar
- 1b/16/pdata/1/
- __MACOSX/1b/16/pdata/._1
- 1b/10/pdata/1/
- __MACOSX/1b/10/pdata/._1
- 1b/15/pdata/1/
- __MACOSX/1b/15/pdata/._1
- 1b/13/pdata/1/
- __MACOSX/1b/13/pdata/._1
- 1b/16/pdata/1/proc
- __MACOSX/1b/16/pdata/1/._proc
- 1b/16/pdata/1/2ir
- __MACOSX/1b/16/pdata/1/._2ir
- 1b/16/pdata/1/proc2
- __MACOSX/1b/16/pdata/1/._proc2
- 1b/16/pdata/1/2ii
- __MACOSX/1b/16/pdata/1/._2ii
- 1b/16/pdata/1/peakrng
- __MACOSX/1b/16/pdata/1/._peakrng
- 1b/16/pdata/1/2rr
- __MACOSX/1b/16/pdata/1/._2rr
- 1b/16/pdata/1/2ri
- __MACOSX/1b/16/pdata/1/._2ri
- 1b/16/pdata/1/title
- __MACOSX/1b/16/pdata/1/._title
- 1b/16/pdata/1/parm.txt
- __MACOSX/1b/16/pdata/1/._parm.txt
- 1b/16/pdata/1/auditp.txt
- __MACOSX/1b/16/pdata/1/._auditp.txt
- 1b/16/pdata/1/assocs
- __MACOSX/1b/16/pdata/1/._assocs
- 1b/16/pdata/1/proc2s
- __MACOSX/1b/16/pdata/1/._proc2s
- 1b/16/pdata/1/clevels
- __MACOSX/1b/16/pdata/1/._clevels
- 1b/16/pdata/1/procs
- __MACOSX/1b/16/pdata/1/._procs
- 1b/16/pdata/1/curdat2
- __MACOSX/1b/16/pdata/1/._curdat2
- 1b/16/pdata/1/outd
- __MACOSX/1b/16/pdata/1/._outd
- 1b/10/pdata/1/proc
- __MACOSX/1b/10/pdata/1/._proc
- 1b/10/pdata/1/reg
- __MACOSX/1b/10/pdata/1/._reg
- 1b/10/pdata/1/peaks
- __MACOSX/1b/10/pdata/1/._peaks
- 1b/10/pdata/1/peakrng
- __MACOSX/1b/10/pdata/1/._peakrng
- 1b/10/pdata/1/peaklist.xml
- __MACOSX/1b/10/pdata/1/._peaklist.xml
- 1b/10/pdata/1/title
- __MACOSX/1b/10/pdata/1/._title
- 1b/10/pdata/1/parm.txt
- __MACOSX/1b/10/pdata/1/._parm.txt
- 1b/10/pdata/1/auditp.txt
- __MACOSX/1b/10/pdata/1/._auditp.txt
- 1b/10/pdata/1/assocs
- __MACOSX/1b/10/pdata/1/._assocs
- 1b/10/pdata/1/auditc.txt
- __MACOSX/1b/10/pdata/1/._auditc.txt
- 1b/10/pdata/1/intrng
- __MACOSX/1b/10/pdata/1/._intrng
- 1b/10/pdata/1/1r
- __MACOSX/1b/10/pdata/1/._1r
- 1b/10/pdata/1/1i
- __MACOSX/1b/10/pdata/1/._1i
- 1b/10/pdata/1/procs
- __MACOSX/1b/10/pdata/1/._procs
- 1b/10/pdata/1/outd
- __MACOSX/1b/10/pdata/1/._outd
- 1b/10/pdata/1/integrals.txt
- __MACOSX/1b/10/pdata/1/._integrals.txt
- 1b/15/pdata/1/proc
- __MACOSX/1b/15/pdata/1/._proc
- 1b/15/pdata/1/proc2
- __MACOSX/1b/15/pdata/1/._proc2
- 1b/15/pdata/1/peakrng
- __MACOSX/1b/15/pdata/1/._peakrng
- 1b/15/pdata/1/2rr
- __MACOSX/1b/15/pdata/1/._2rr
- 1b/15/pdata/1/title
- __MACOSX/1b/15/pdata/1/._title
- 1b/15/pdata/1/parm.txt
- __MACOSX/1b/15/pdata/1/._parm.txt
- 1b/15/pdata/1/auditp.txt
- __MACOSX/1b/15/pdata/1/._auditp.txt
- 1b/15/pdata/1/assocs
- __MACOSX/1b/15/pdata/1/._assocs
- 1b/15/pdata/1/proc2s
- __MACOSX/1b/15/pdata/1/._proc2s
- 1b/15/pdata/1/clevels
- __MACOSX/1b/15/pdata/1/._clevels
- 1b/15/pdata/1/procs
- __MACOSX/1b/15/pdata/1/._procs
- 1b/15/pdata/1/curdat2
- __MACOSX/1b/15/pdata/1/._curdat2
- 1b/15/pdata/1/outd
- __MACOSX/1b/15/pdata/1/._outd
- 1b/13/pdata/1/proc
- __MACOSX/1b/13/pdata/1/._proc
- 1b/13/pdata/1/2ir
- __MACOSX/1b/13/pdata/1/._2ir
- 1b/13/pdata/1/proc2
- __MACOSX/1b/13/pdata/1/._proc2
- 1b/13/pdata/1/2ii
- __MACOSX/1b/13/pdata/1/._2ii
- 1b/13/pdata/1/peakrng
- __MACOSX/1b/13/pdata/1/._peakrng
- 1b/13/pdata/1/2rr
- __MACOSX/1b/13/pdata/1/._2rr
- 1b/13/pdata/1/2ri
- __MACOSX/1b/13/pdata/1/._2ri
[truncated: 16 more entries]
