# Supplementary material for: Photocyclization of 8‑Aryloxybenzo[e][1,2,4]triazines Revisited: Unambiguous Structural Assignment of Planar Blatter Radicals by Correlation NMR Spectroscopy
Source: J Org Chem. 2025 Jun 27;90(27):9425–30. doi: 10.1021/acs.joc.5c00741 (PMC12261333; doi:10.1021/acs.joc.5c00741)
Supplement: Supplementary file 3 [file jo5c00741_si_003.zip › 1b/16/shimvalues]

# Sun Jan 07 08:39:11 2024
#$$PROBEIDENTIFIER=Z119877_0018
#$$PROBENAME=PA TBO 500S2 BB-H/F-D-05 Z FB
#$$SHIMID=292722
#
# Active Shim Gradients
#
Z           		-7039           
Z2          		-3217           
Z3          		-1433           
Z4          		-160            
Z5          		-382            
Z6          		-6849           
Z7          		-18860          
Z8          		0               
X           		4371            
XZ          		-2549           
XZ2         		-1424           
XZ3         		-1036           
XZ4         		-3499           
XZ5         		-2578           
Y           		49              
YZ          		711             
YZ2         		-1780           
YZ3         		1728            
YZ4         		-942            
YZ5         		15754           
XY          		5717            
XYZ         		3581            
XYZ2        		642             
XYZ3        		-714            
XYZ4        		-1159           
XYZ5        		0               
(X2-Y2)     		-9918           
(X2-Y2)Z    		7947            
(X2-Y2)Z2   		545             
(X2-Y2)Z3   		-3154           
(X2-Y2)Z4   		-910            
(X2-Y2)Z5   		0               
X3          		-2707           
X3Z         		-4472           
Y3          		-1486           
Y3Z         		4215            
#
# Lock Parameter
#
FIELD		3926.683
LOCKPHASE		358.343 
LOCKPOWER		-20.000 
LOCKGAIN		109.429 
LOCKDC		-20.400 
LOCKSHIFT		2.490   
LOOPGAIN		-12.980 
LOOPTIME		0.550   
LOOPFILTER		32.000  
#
IEEE64_VERSION_CODE 1
#
# Shim currents 
#
SHIM_SETTING [1 ]  -5862.61189770  
SHIM_SETTING [2 ]  -1783.43738892  
SHIM_SETTING [3 ]  8871.74845379   
SHIM_SETTING [4 ]  6859.15465895   
SHIM_SETTING [5 ]  348.89865277    
SHIM_SETTING [6 ]  -3330.41774949  
SHIM_SETTING [7 ]  -28067.77376260 
SHIM_SETTING [8 ]  11271.26842277  
SHIM_SETTING [9 ]  -7744.61236431  
SHIM_SETTING [10]  1656.64244218   
SHIM_SETTING [11]  0.00000000      
SHIM_SETTING [12]  -5701.13200000  
SHIM_SETTING [13]  2728.84800000   
SHIM_SETTING [14]  855.99600000    
SHIM_SETTING [15]  -3983.39212842  
SHIM_SETTING [16]  4775.77887158   
SHIM_SETTING [17]  8028.65899632   
SHIM_SETTING [18]  9550.53300369   
SHIM_SETTING [19]  -3952.35117940  
SHIM_SETTING [20]  3569.46632290   
SHIM_SETTING [21]  -676.05800000   
SHIM_SETTING [22]  -11911.36700000 
SHIM_SETTING [23]  -1810.53200000  
SHIM_SETTING [24]  -17003.05200000 
SHIM_SETTING [25]  -6054.18300000  
SHIM_SETTING [26]  -3298.75300000  
SHIM_SETTING [27]  -3481.83100000  
SHIM_SETTING [28]  5433.43720644   
SHIM_SETTING [29]  1320.98700000   
SHIM_SETTING [30]  1149.20000000   
SHIM_SETTING [31]  4272.32284649   
SHIM_SETTING [32]  -10049.04179356 
SHIM_SETTING [33]  6855.93700000   
SHIM_SETTING [34]  749.00800000    
SHIM_SETTING [35]  9382.64700000   
SHIM_SETTING [36]  3430.29600000   
SHIM_SETTING [37]  -17261.40392722 
SHIM_SETTING [38]  16940.33733135  
SHIM_SETTING [39]  7.91515350      
SHIM_SETTING [40]  0.00000000      
