# Supplementary material for: Photocyclization of 8‑Aryloxybenzo[e][1,2,4]triazines Revisited: Unambiguous Structural Assignment of Planar Blatter Radicals by Correlation NMR Spectroscopy
Source: J Org Chem. 2025 Jun 27;90(27):9425–30. doi: 10.1021/acs.joc.5c00741 (PMC12261333; doi:10.1021/acs.joc.5c00741)
Supplement: Supplementary file 3 [file jo5c00741_si_003.zip › 1b/13/acqu2]

##TITLE= Parameter file, TOPSPIN		Version 3.1
##JCAMPDX= 5.0
##DATATYPE= Parameter Values
##NPOINTS= 1	$$ modification sequence number
##ORIGIN= Bruker BioSpin GmbH
##OWNER= Slawek
$$ 2025-03-18 12:22:38.711 +0100  Slawek@SKK-Toshiba
$$ D:/Bruker/NMR_Data/A_Bodzioch/H-83B/13/acqu2
$$ process D:\Bruker\TopSpin3.1\prog\mod\dirdata.exe
##$ACQT0= 0
##$BF1= 500.13
##$FnMODE= 5
##$NUC1= <1H>
##$NusJSP= 0
##$NusT2= 1
##$NusTD= 0
##$O1= 2509.79731998768
##$SFO1= 500.13250979732
##$SW= 9.99735050622137
##$SW_h= 5000
##$TD= 512
##END=
