# Supplementary material for: Photocyclization of 8‑Aryloxybenzo[e][1,2,4]triazines Revisited: Unambiguous Structural Assignment of Planar Blatter Radicals by Correlation NMR Spectroscopy
Source: J Org Chem. 2025 Jun 27;90(27):9425–30. doi: 10.1021/acs.joc.5c00741 (PMC12261333; doi:10.1021/acs.joc.5c00741)
Supplement: Supplementary file 3 [file jo5c00741_si_003.zip › 1b/16/pdata/1/auditp.txt]

##TITLE= Audit trail, TOPSPIN		Version 3.1
##JCAMPDX= 5.01
##ORIGIN= Bruker BioSpin GmbH
##OWNER= Slawek
$$ D:/Bruker/NMR_Data/A_Bodzioch/H-83B/16/pdata/1/auditp.txt
##AUDIT TRAIL=  $$ (NUMBER, WHEN, WHO, WHERE, PROCESS, VERSION, WHAT)
(   1,<2024-01-07 13:56:07.602 +0100>,<nmrsu>,<CZC10666NV>,<go4>,<TopSpin 3.5.6>,
      <created by zg
	started at 2024-01-07 08:37:14.687 +0100,
	POWCHK enabled, PULCHK disabled,
       configuration hash MD5:
       C6 B0 54 4A 84 6A 11 3C 20 3D 73 89 61 69 C6 DB
       data hash MD5: 4K * 512
       12 D4 1D 5A 63 94 20 46 65 93 63 EA AF BE 04 87>)
(   2,<2024-01-07 18:06:36.007 +0100>,<nmrsu>,<CZC10666NV>,<proc2d>,<TopSpin 3.5.6>,
      <Start of raw data processing
       xfb F2: SI = 1K WDW = 3 SSB = 2 FT_mod = 6 PKNL = 1 PHC0 = -116.6073 PHC1 = -13.975 F1: SI = 1K WDW = 4 SSB = 2 FT_mod = 5 FCOR = 0.5 PHC0 = 91.96841 PHC1 = -180.55
       data hash MD5: 1K * 1K
       F9 32 62 A4 78 8E 3D 68 F5 1E 12 29 15 16 7A AB>)
(   3,<2024-01-07 18:06:39.556 +0100>,<nmrsu>,<CZC10666NV>,<proc2d>,<TopSpin 3.5.6>,
      <abs2 F2: ABSG = 5 ABSF1 = 9.9987 ABSF2 = 0.001299655
       data hash MD5: 1K * 1K
       F5 9C 83 2A 7C D4 E6 74 87 BE 7D 1F 25 3A 7D 68>)
(   4,<2024-01-07 18:06:39.794 +0100>,<nmrsu>,<CZC10666NV>,<proc2d>,<TopSpin 3.5.6>,
      <abs1 F1: ABSG = 5 ABSF1 = 9.9987 ABSF2 = 0.001299655
       data hash MD5: 1K * 1K
       E6 EA 60 87 C3 80 52 03 58 34 84 29 8B 1A 82 44>)
(   5,<2025-03-18 12:22:47.587 +0100>,<Slawek>,<SKK-Toshiba>,<dirdata>,<TOPSPIN 3.1>,
      <wrpa from 1 16 "H-83B-4" "D:\Bruker\NMR_Data\A_Bodzioch"
       data hash MD5: 1K * 1K
       E6 EA 60 87 C3 80 52 03 58 34 84 29 8B 1A 82 44>)
##END=

$$ hash MD5
$$ 7D 65 5A BC 68 85 5C D0 AC 75 7A B4 BE E2 9E DA
