# Supplementary material for: Photocyclization of 8‑Aryloxybenzo[e][1,2,4]triazines Revisited: Unambiguous Structural Assignment of Planar Blatter Radicals by Correlation NMR Spectroscopy
Source: J Org Chem. 2025 Jun 27;90(27):9425–30. doi: 10.1021/acs.joc.5c00741 (PMC12261333; doi:10.1021/acs.joc.5c00741)
Supplement: Supplementary file 3 [file jo5c00741_si_003.zip › 1b/16/pdata/1/clevels]

##TITLE= Parameter file, TOPSPIN		Version 3.1
##JCAMPDX= 5.0
##DATATYPE= Parameter Values
##NPOINTS= 9	$$ modification sequence number
##ORIGIN= Bruker BioSpin GmbH
##OWNER= Slawek
$$ 2025-03-18 13:32:25.481 +0100  Slawek@SKK-Toshiba
$$ D:/Bruker/NMR_Data/A_Bodzioch/H-83B/16/pdata/1/clevels
$$ process D:\Bruker\TopSpin3.1\prog\mod\dataserver.exe
##$LEVELS= (0..255)
-81350217.1702704 -67791847.5626115 -56493206.4607371 -47077671.9713337
-39231393.3094448 -32692827.6785902 -27244023.3826137 -22703352.8188448
-18919460.3652487 -15766217.2881625 -13138514.3275216 -10948762.0981623
-9123968.01873288 -7603306.99939929 -6336088.84904416 -5280074.35799205
-4400062.04427385 -3666717.97382583 -3055598.7079239 -2546332.17732278
-2121943.63966326 -1768286.28710558 -1473571.74736037 -1227976.69397506
-1023313.67380446 -852761.394837049 -710634.495697545 -592195.650922709
-493496.217207975 -411246.847673313 -342705.706394427 -285588.088662023
285588.088662023 342705.706394427 411246.847673313 493496.217207975 592195.650922709
710634.495697545 852761.394837049 1023313.67380446 1227976.69397506 1473571.74736037
1768286.28710558 2121943.63966326 2546332.17732278 3055598.7079239 3666717.97382583
4400062.04427385 5280074.35799205 6336088.84904416 7603306.99939929 9123968.01873288
10948762.0981623 13138514.3275216 15766217.2881625 18919460.3652487 22703352.8188448
27244023.3826137 32692827.6785902 39231393.3094448 47077671.9713337 56493206.4607371
67791847.5626115 81350217.1702704 0 0 0 0 0 0 0 0 0 0 0 0 0 0 0 0 0 0 0
0 0 0 0 0 0 0 0 0 0 0 0 0 0 0 0 0 0 0 0 0 0 0 0 0 0 0 0 0 0 0 0 0 0 0 0
0 0 0 0 0 0 0 0 0 0 0 0 0 0 0 0 0 0 0 0 0 0 0 0 0 0 0 0 0 0 0 0 0 0 0 0
0 0 0 0 0 0 0 0 0 0 0 0 0 0 0 0 0 0 0 0 0 0 0 0 0 0 0 0 0 0 0 0 0 0 0 0
0 0 0 0 0 0 0 0 0 0 0 0 0 0 0 0 0 0 0 0 0 0 0 0 0 0 0 0 0 0 0 0 0 0 0 0
0 0 0 0 0 0 0 0 0 0 0 0 0 0 0 0 0 0 0 0 0 0 0 0 0 0 0 0 0
##$LEVSIGN= 3
##$MAXLEV= 32
##$METHOD= 0
##$NEGBASE= -60037.5
##$NEGINCR= 1.2
##$POSBASE= 60037.5
##$POSINCR= 1.2
##END=
