# Supplementary material for: Photocyclization of 8‑Aryloxybenzo[e][1,2,4]triazines Revisited: Unambiguous Structural Assignment of Planar Blatter Radicals by Correlation NMR Spectroscopy
Source: J Org Chem. 2025 Jun 27;90(27):9425–30. doi: 10.1021/acs.joc.5c00741 (PMC12261333; doi:10.1021/acs.joc.5c00741)
Supplement: Supplementary file 3 [file jo5c00741_si_003.zip › 1b/10/pdata/1/reg]

P     #regions in PPM
# low field   high field
  7.369873016206367  7.293640681995532  # for region 1
  7.277945789658006  7.215166220307907  # for region 2
  6.221903748090256  6.156882051263366  # for region 3
  6.11428162920437  6.053744187331059  # for region 4
