# Supplementary material for: Photocyclization of 8‑Aryloxybenzo[e][1,2,4]triazines Revisited: Unambiguous Structural Assignment of Planar Blatter Radicals by Correlation NMR Spectroscopy
Source: J Org Chem. 2025 Jun 27;90(27):9425–30. doi: 10.1021/acs.joc.5c00741 (PMC12261333; doi:10.1021/acs.joc.5c00741)
Supplement: Supplementary file 3 [file jo5c00741_si_003.zip › 1b/10/pdata/1/peaklist.xml]

<?xml version="1.0" encoding="UTF-8"?>
<PeakList modified="2024-12-04T10:59:40">
  <PeakList1D>
    <PeakList1DHeader creator="Slawek" date="2024-12-04T10:59:27" expNo="10" name="H-83B-4" owner="" procNo="1" source="D:\Bruker\NMR_Data\A_Bodzioch">
      <PeakPickDetails>F1=10.037428ppm, F2=5.033883ppm, MI=0.25cm, MAXI=10000.00cm, PC=1.000
      </PeakPickDetails>
    </PeakList1DHeader>
    <Peak1D F1="8.5241" intensity="0.78" type="0"/>
    <Peak1D F1="8.5075" intensity="0.82" type="0"/>
    <Peak1D F1="7.8393" intensity="1.25" type="0"/>
    <Peak1D F1="7.8365" intensity="1.45" type="0"/>
    <Peak1D F1="7.8331" intensity="0.69" type="0"/>
    <Peak1D F1="7.8278" intensity="0.53" type="0"/>
    <Peak1D F1="7.8238" intensity="1.40" type="0"/>
    <Peak1D F1="7.8201" intensity="1.41" type="0"/>
    <Peak1D F1="7.8039" intensity="0.78" type="0"/>
    <Peak1D F1="7.7878" intensity="0.83" type="0"/>
    <Peak1D F1="7.5762" intensity="1.07" type="0"/>
    <Peak1D F1="7.5587" intensity="1.15" type="0"/>
    <Peak1D F1="7.5087" intensity="0.53" type="0"/>
    <Peak1D F1="7.5070" intensity="0.57" type="0"/>
    <Peak1D F1="7.5019" intensity="0.40" type="0"/>
    <Peak1D F1="7.4984" intensity="0.88" type="0"/>
    <Peak1D F1="7.4948" intensity="1.63" type="0"/>
    <Peak1D F1="7.4923" intensity="2.01" type="0"/>
    <Peak1D F1="7.4893" intensity="0.99" type="0"/>
    <Peak1D F1="7.4777" intensity="1.66" type="0"/>
    <Peak1D F1="7.4690" intensity="0.89" type="0"/>
    <Peak1D F1="7.4657" intensity="1.15" type="0"/>
    <Peak1D F1="7.4602" intensity="0.47" type="0"/>
    <Peak1D F1="7.4517" intensity="0.59" type="0"/>
    <Peak1D F1="7.4490" intensity="0.54" type="0"/>
    <Peak1D F1="7.4033" intensity="0.58" type="0"/>
    <Peak1D F1="7.4011" intensity="0.60" type="0"/>
    <Peak1D F1="7.3897" intensity="0.53" type="0"/>
    <Peak1D F1="7.3873" intensity="0.87" type="0"/>
    <Peak1D F1="7.3849" intensity="0.62" type="0"/>
    <Peak1D F1="7.3735" intensity="0.43" type="0"/>
    <Peak1D F1="7.3713" intensity="0.40" type="0"/>
    <Peak1D F1="7.0894" intensity="1.66" type="0"/>
    <Peak1D F1="7.0718" intensity="1.59" type="0"/>
    <Peak1D F1="6.9046" intensity="0.83" type="0"/>
    <Peak1D F1="6.8885" intensity="1.65" type="0"/>
    <Peak1D F1="6.8724" intensity="1.04" type="0"/>
    <Peak1D F1="6.6277" intensity="1.04" type="0"/>
    <Peak1D F1="6.6256" intensity="1.13" type="0"/>
    <Peak1D F1="6.6119" intensity="1.00" type="0"/>
    <Peak1D F1="6.6098" intensity="0.98" type="0"/>
    <Peak1D F1="6.5521" intensity="1.08" type="0"/>
    <Peak1D F1="6.5500" intensity="1.10" type="0"/>
    <Peak1D F1="6.5358" intensity="1.07" type="0"/>
    <Peak1D F1="6.5336" intensity="0.99" type="0"/>
    <Peak1D F1="5.7115" intensity="0.26" type="0"/>
  </PeakList1D>
  <PeakList1D>
    <PeakList1DHeader creator="Slawek@SKK-Toshiba" date="2024-12-04T10:59:44" expNo="10" name="H-83B-4" owner="Slawek" procNo="1" source="D:/Bruker/NMR_Data/A_Bodzioch">
      <PeakPickDetails>Manually picked peaks
</PeakPickDetails>
    </PeakList1DHeader>
    <Peak1D F1="9.3305" intensity="0.07" type="1"/>
  </PeakList1D>
</PeakList>
