# Supplementary material for: Photocyclization of 8‑Aryloxybenzo[e][1,2,4]triazines Revisited: Unambiguous Structural Assignment of Planar Blatter Radicals by Correlation NMR Spectroscopy
Source: J Org Chem. 2025 Jun 27;90(27):9425–30. doi: 10.1021/acs.joc.5c00741 (PMC12261333; doi:10.1021/acs.joc.5c00741)
Supplement: Supplementary file 3 [file jo5c00741_si_003.zip › 1b/10/pdata/1/auditp.txt]

##TITLE= Audit trail, TOPSPIN		Version 3.1
##JCAMPDX= 5.01
##ORIGIN= Bruker BioSpin GmbH
##OWNER= Slawek
$$ D:/Bruker/NMR_Data/A_Bodzioch/H-83B/10/pdata/1/auditp.txt
##AUDIT TRAIL=  $$ (NUMBER, WHEN, WHO, WHERE, PROCESS, VERSION, WHAT)
(   1,<2024-01-06 20:48:29.133 +0100>,<nmrsu>,<CZC10666NV>,<go4>,<TopSpin 3.5.6>,
      <created by zg
	started at 2024-01-06 20:46:28.150 +0100,
	POWCHK enabled, PULCHK disabled,
       configuration hash MD5:
       C6 B0 54 4A 84 6A 11 3C 20 3D 73 89 61 69 C6 DB
       data hash MD5: 64K
       3A A2 E3 43 A0 5E C3 44 F4 32 6B 5F DC C4 99 1C>)
(   2,<2024-01-07 08:40:47.624 +0100>,<nmrsu>,<CZC10666NV>,<proc1d>,<TopSpin 3.5.6>,
      <Start of raw data processing
       efp LB = 0.3 FT_mod = 6 PKNL = 1 PHC0 = 60.33595 PHC1 = 4.590241 SI = 64K 
       data hash MD5: 64K
       9C F0 16 C6 D5 9B CA 1F 45 F5 5D 54 0A 1B B5 E5>)
(   3,<2024-01-09 10:46:10.060 +0100>,<nmrsu>,<CZC10666NV>,<proc1d>,<TopSpin 3.5.6>,
      <abs n ABSG = 5 
       data hash MD5: 64K
       4F 9F AF 6B AA 22 4E D8 28 20 80 39 9A 61 1A D1>)
(   4,<2024-01-09 10:47:23.705 +0100>,<nmrsu>,<CZC10666NV>,<dataserver>,<TopSpin 3.5.6>,
      <new intrng file generated by interactive integration
       data hash MD5: 64K
       4F 9F AF 6B AA 22 4E D8 28 20 80 39 9A 61 1A D1>)
(   5,<2025-03-18 12:24:39.160 +0100>,<Slawek>,<SKK-Toshiba>,<dirdata>,<TOPSPIN 3.1>,
      <wrpa from 1 10 "H-83B-4" "D:\Bruker\NMR_Data\A_Bodzioch"
       data hash MD5: 64K
       4F 9F AF 6B AA 22 4E D8 28 20 80 39 9A 61 1A D1>)
##END=

$$ hash MD5
$$ D4 31 5B 25 64 7B 00 4E AD 2D 10 B2 90 21 61 EF
