# Supplementary material for: Photocyclization of 8‑Aryloxybenzo[e][1,2,4]triazines Revisited: Unambiguous Structural Assignment of Planar Blatter Radicals by Correlation NMR Spectroscopy
Source: J Org Chem. 2025 Jun 27;90(27):9425–30. doi: 10.1021/acs.joc.5c00741 (PMC12261333; doi:10.1021/acs.joc.5c00741)
Supplement: Supplementary file 3 [file jo5c00741_si_003.zip › 1b/10/pdata/1/intrng]

A 1.0 #regions in PPM
# low field   high field  bias        slope
  8.549584120056087  8.482672454385364  -0.0  -0.0  # for region 1
  7.861041495896054  7.813517463372744  -0.0  -0.0  # for region 2
  7.813517463372744  7.766070099460188  -0.0  -0.0  # for region 3
  7.593394833213158  7.545909134995224  -0.0  -0.0  # for region 4
  7.535116930854785  7.437987093590831  -0.0  -0.0  # for region 5
  7.418561126138039  7.353807901295403  -0.0  -0.0  # for region 6
  7.109904087721473  7.036517099566485  -0.0  -0.0  # for region 7
  6.926436617334003  6.850891188350928  -0.0  -0.0  # for region 8
  6.641522428026403  6.591878288980382  -0.0  -0.0  # for region 9
  6.574610762355679  6.5163328599973065  -0.0  -0.0  # for region 10
