# Supplementary material for: Photocyclization of 8‑Aryloxybenzo[e][1,2,4]triazines Revisited: Unambiguous Structural Assignment of Planar Blatter Radicals by Correlation NMR Spectroscopy
Source: J Org Chem. 2025 Jun 27;90(27):9425–30. doi: 10.1021/acs.joc.5c00741 (PMC12261333; doi:10.1021/acs.joc.5c00741)
Supplement: Supplementary file 3 [file jo5c00741_si_003.zip › 1b/10/pdata/1/integrals.txt]

   Current data set:
   NAME =	H-83B-4	EXPNO =	10	PROCNO = 1
   DU   =	C:/NMR_Data/Slawek/A_Bodzioch

   Number   Integrated Region     Integral
     1      8.550      8.483         0.96771
     2      7.861      7.814         1.95816
     3      7.814      7.766         1.06438
     4      7.593      7.546         1.03300
     5      7.535      7.438         4.07040
     6      7.419      7.354         1.03215
     7      7.110      7.037         0.97227
     8      6.926      6.851         0.98929
     9      6.642      6.592         0.96031
    10      6.575      6.516         0.95232
