# Supplementary material for: Photocyclization of 8‑Aryloxybenzo[e][1,2,4]triazines Revisited: Unambiguous Structural Assignment of Planar Blatter Radicals by Correlation NMR Spectroscopy
Source: J Org Chem. 2025 Jun 27;90(27):9425–30. doi: 10.1021/acs.joc.5c00741 (PMC12261333; doi:10.1021/acs.joc.5c00741)
Supplement: Supplementary file 3 [file jo5c00741_si_003.zip › 1b/13/pdata/1/auditp.txt]

##TITLE= Audit trail, TOPSPIN		Version 3.1
##JCAMPDX= 5.01
##ORIGIN= Bruker BioSpin GmbH
##OWNER= Slawek
$$ D:/Bruker/NMR_Data/A_Bodzioch/H-83B/13/pdata/1/auditp.txt
##AUDIT TRAIL=  $$ (NUMBER, WHEN, WHO, WHERE, PROCESS, VERSION, WHAT)
(   1,<2024-01-07 08:32:10.113 +0100>,<nmrsu>,<CZC10666NV>,<go4>,<TopSpin 3.5.6>,
      <created by zg
	started at 2024-01-07 02:41:10.997 +0100,
	POWCHK enabled, PULCHK disabled,
       configuration hash MD5:
       C6 B0 54 4A 84 6A 11 3C 20 3D 73 89 61 69 C6 DB
       data hash MD5: 4K * 512
       D6 C2 21 56 2F B0 84 32 91 39 93 8F 6C 31 69 DF>)
(   2,<2024-01-07 08:37:36.539 +0100>,<nmrsu>,<CZC10666NV>,<proc2d>,<TopSpin 3.5.6>,
      <Start of raw data processing
       xfb F2: SI = 2K WDW = 1 LB = 0.3 FT_mod = 6 PKNL = 1 PHC0 = 163.3883 PHC1 = -18.3 F1: SI = 2K WDW = 4 SSB = 2 FT_mod = 4 FCOR = 0.5 PHC0 = 178.9355 PHC1 = -176.05
       data hash MD5: 2K * 2K
       E7 5C F6 F0 C6 78 DE EA AE 4D FF 9F B4 C3 C5 97>)
(   3,<2025-03-18 12:22:39.959 +0100>,<Slawek>,<SKK-Toshiba>,<dirdata>,<TOPSPIN 3.1>,
      <wrpa from 1 13 "H-83B-4" "D:\Bruker\NMR_Data\A_Bodzioch"
       data hash MD5: 2K * 2K
       E7 5C F6 F0 C6 78 DE EA AE 4D FF 9F B4 C3 C5 97>)
##END=

$$ hash MD5
$$ 1C 8B 07 23 5F DC 1E E3 40 4A F1 5B 0D D0 34 17
