# Supplementary material for: Photocyclization of 8‑Aryloxybenzo[e][1,2,4]triazines Revisited: Unambiguous Structural Assignment of Planar Blatter Radicals by Correlation NMR Spectroscopy
Source: J Org Chem. 2025 Jun 27;90(27):9425–30. doi: 10.1021/acs.joc.5c00741 (PMC12261333; doi:10.1021/acs.joc.5c00741)
Supplement: Supplementary file 4 [file jo5c00741_si_004.zip › 1c/16/pdata/1/auditp.txt]

##TITLE= Audit trail, TOPSPIN		Version 3.1
##JCAMPDX= 5.01
##ORIGIN= Bruker BioSpin GmbH
##OWNER= Slawek
$$ D:/Bruker/NMR_Data/A_Bodzioch/H-83C/102/pdata/1/auditp.txt
##AUDIT TRAIL=  $$ (NUMBER, WHEN, WHO, WHERE, PROCESS, VERSION, WHAT)
(   1,<2024-01-09 20:39:29.158 +0100>,<nmrsu>,<CZC10666NV>,<go4>,<TopSpin 3.5.6>,
      <created by zg
	started at 2024-01-09 15:20:36.882 +0100,
	POWCHK enabled, PULCHK disabled,
       configuration hash MD5:
       C6 B0 54 4A 84 6A 11 3C 20 3D 73 89 61 69 C6 DB
       data hash MD5: 4K * 512
       DB C0 A0 9C 46 B0 43 0A AD 37 51 0D 00 F2 D0 64>)
(   2,<2024-01-09 22:35:50.504 +0100>,<Slawek>,<SKK-Toshiba>,<proc2d>,<TOPSPIN 3.1>,
      <Start of raw data processing
       xfb F2: SI = 1K WDW = 3 SSB = 2 FT_mod = 6 PKNL = 1 PHC0 = -117.5593 PHC1 = -10.55 F1: SI = 1K WDW = 4 SSB = 2 FT_mod = 5 PHC0 = 90.61589 PHC1 = -181.175
       data hash MD5: 1K * 1K
       12 FA 98 A8 28 4D 8A 01 8A 54 8D 40 AE E1 40 6D>)
(   3,<2024-01-10 21:41:47.522 +0100>,<Slawek>,<SKK-Toshiba>,<proc2d>,<TOPSPIN 3.1>,
      <abs2 F2: ABSG = 5 ABSF1 = 9.9987 ABSF2 = 0.001299649
       data hash MD5: 1K * 1K
       70 54 1F 0A 26 A0 A2 B0 AC 47 DB 40 99 5F BB 12>)
(   4,<2024-01-10 21:41:47.741 +0100>,<Slawek>,<SKK-Toshiba>,<proc2d>,<TOPSPIN 3.1>,
      <abs1 F1: ABSG = 5 ABSF1 = 9.9987 ABSF2 = 0.001299649
       data hash MD5: 1K * 1K
       11 DE E0 2D 4D 30 6F 9A 07 61 E3 6C FD A9 FD C6>)
(   5,<2025-03-18 14:25:25.650 +0100>,<Slawek>,<SKK-Toshiba>,<dirdata>,<TOPSPIN 3.1>,
      <wrpa from 1 102 "H-83C_orig" "D:\Bruker\NMR_Data\A_Bodzioch"
       data hash MD5: 1K * 1K
       11 DE E0 2D 4D 30 6F 9A 07 61 E3 6C FD A9 FD C6>)
##END=

$$ hash MD5
$$ EC 6E 31 3C 46 B5 2F 28 74 B3 A0 C8 9D 33 EA F9
