# Supplementary material for: Photocyclization of 8‑Aryloxybenzo[e][1,2,4]triazines Revisited: Unambiguous Structural Assignment of Planar Blatter Radicals by Correlation NMR Spectroscopy
Source: J Org Chem. 2025 Jun 27;90(27):9425–30. doi: 10.1021/acs.joc.5c00741 (PMC12261333; doi:10.1021/acs.joc.5c00741)
Supplement: Supplementary file 4 [file jo5c00741_si_004.zip › 1c/16/pdata/1/clevels]

##TITLE= Parameter file, TOPSPIN		Version 3.1
##JCAMPDX= 5.0
##DATATYPE= Parameter Values
##NPOINTS= 1	$$ modification sequence number
##ORIGIN= Bruker BioSpin GmbH
##OWNER= Slawek
$$ 2025-03-18 14:25:25.401 +0100  Slawek@SKK-Toshiba
$$ D:/Bruker/NMR_Data/A_Bodzioch/H-83C/102/pdata/1/clevels
$$ process D:\Bruker\TopSpin3.1\prog\mod\dirdata.exe
##$LEVELS= (0..255)
-136814217.55896 -114011847.918659 -95009873.1712684 -79174894.4979521
-65979078.7482934 -54982565.6235779 -45818804.5448935 -38182337.262166
-31818614.3851383 -26515511.7990534 -22096259.879685 -18413549.8997375
-15344625.0107288 -12787187.5089407 -10655989.4493625 -8879991.20780212
-7399992.67316843 -6166660.70239505 -5138883.82438164 -4282403.2812656
-3568669.21249286 -2973891.15183207 -2478242.67366718 -2065202.08663463
-1721001.73886219 -1434168.11571849 -1195140.00215117 -995950.001792643
-829958.381967654 -691631.890692141 -576359.908910118 -480300.018372669
480300.018372669 576359.908910118 691631.890692141 829958.381967654 995950.001792643
1195140.00215117 1434168.11571849 1721001.73886219 2065202.08663463 2478242.67366718
2973891.15183207 3568669.21249286 4282403.2812656 5138883.82438164 6166660.70239505
7399992.67316843 8879991.20780212 10655989.4493625 12787187.5089407 15344625.0107288
18413549.8997375 22096259.879685 26515511.7990534 31818614.3851383 38182337.262166
45818804.5448935 54982565.6235779 65979078.7482934 79174894.4979521 95009873.1712684
114011847.918659 136814217.55896 0 0 0 0 0 0 0 0 0 0 0 0 0 0 0 0 0 0 0
0 0 0 0 0 0 0 0 0 0 0 0 0 0 0 0 0 0 0 0 0 0 0 0 0 0 0 0 0 0 0 0 0 0 0 0
0 0 0 0 0 0 0 0 0 0 0 0 0 0 0 0 0 0 0 0 0 0 0 0 0 0 0 0 0 0 0 0 0 0 0 0
0 0 0 0 0 0 0 0 0 0 0 0 0 0 0 0 0 0 0 0 0 0 0 0 0 0 0 0 0 0 0 0 0 0 0 0
0 0 0 0 0 0 0 0 0 0 0 0 0 0 0 0 0 0 0 0 0 0 0 0 0 0 0 0 0 0 0 0 0 0 0 0
0 0 0 0 0 0 0 0 0 0 0 0 0 0 0 0 0 0 0 0 0 0 0 0 0 0 0 0 0
##$LEVSIGN= 3
##$MAXLEV= 32
##$METHOD= 0
##$NEGBASE= -169811.7
##$NEGINCR= 1.2
##$POSBASE= 169811.7
##$POSINCR= 1.2
##END=
