# Supplementary material for: Photocyclization of 8‑Aryloxybenzo[e][1,2,4]triazines Revisited: Unambiguous Structural Assignment of Planar Blatter Radicals by Correlation NMR Spectroscopy
Source: J Org Chem. 2025 Jun 27;90(27):9425–30. doi: 10.1021/acs.joc.5c00741 (PMC12261333; doi:10.1021/acs.joc.5c00741)
Supplement: Supplementary file 4 [file jo5c00741_si_004.zip › 1c/16/pdata/1/curdat2]

##TITLE= Parameter file, TOPSPIN		Version 3.1
##JCAMPDX= 5.0
##DATATYPE= Parameter Values
##NPOINTS= 31	$$ modification sequence number
##ORIGIN= Bruker BioSpin GmbH
##OWNER= nmrsu
$$ 2024-01-09 22:32:56.024 +0100  Slawek@SKK-Toshiba
$$ D:/Bruker/NMR_Data/A_Bodzioch/H-83C/102/pdata/1/curdat2
$$ process D:\Bruker\TopSpin3.1\prog\mod\dataserver.exe
##$DATPATH2= <C:/NMR_Data/Slawek/A_Bodzioch>
##$DATPATH3= <C:/NMR_Data/Slawek/A_Bodzioch>
##$DU2= <>
##$DU3= <>
##$EXPNO2= 10
##$EXPNO3= 10
##$NAME2= <H-83C>
##$NAME3= <H-83C>
##$PROCNO2= 1
##$PROCNO3= 1
##$TYPE= <>
##$USER2= <>
##$USER3= <>
##END=
