# Supplementary material for: Photocyclization of 8‑Aryloxybenzo[e][1,2,4]triazines Revisited: Unambiguous Structural Assignment of Planar Blatter Radicals by Correlation NMR Spectroscopy
Source: J Org Chem. 2025 Jun 27;90(27):9425–30. doi: 10.1021/acs.joc.5c00741 (PMC12261333; doi:10.1021/acs.joc.5c00741)
Supplement: Supplementary file 4 [file jo5c00741_si_004.zip › 1c/10/pdata/1/auditp.txt]

##TITLE= Audit trail, TOPSPIN		Version 3.1
##JCAMPDX= 5.01
##ORIGIN= Bruker BioSpin GmbH
##OWNER= Slawek
$$ D:/Bruker/NMR_Data/A_Bodzioch/H-83C/10/pdata/1/auditp.txt
##AUDIT TRAIL=  $$ (NUMBER, WHEN, WHO, WHERE, PROCESS, VERSION, WHAT)
(   1,<2023-12-11 13:24:00.171 +0100>,<nmrsu>,<CZC10666NV>,<go4>,<TopSpin 3.5.6>,
      <created by zg
	started at 2023-12-11 13:21:59.095 +0100,
	POWCHK enabled, PULCHK disabled,
       configuration hash MD5:
       C6 B0 54 4A 84 6A 11 3C 20 3D 73 89 61 69 C6 DB
       data hash MD5: 64K
       A6 C6 58 F7 EE A5 CC A5 76 E9 2D 1B C3 07 62 2C>)
(   2,<2023-12-11 13:24:14.853 +0100>,<nmrsu>,<CZC10666NV>,<proc1d>,<TopSpin 3.5.6>,
      <Start of raw data processing
       efp LB = 0.3 FT_mod = 6 PKNL = 1 PHC0 = 71.25581 PHC1 = -0.9484324 SI = 64K 
       data hash MD5: 64K
       DB E0 25 79 F2 C3 CB F1 27 A7 BF 07 E6 88 29 61>)
(   3,<2023-12-11 13:24:16.575 +0100>,<nmrsu>,<CZC10666NV>,<proc1d>,<TopSpin 3.5.6>,
      <abs n ABSG = 5 
       data hash MD5: 64K
       84 FD 6F 2B 6B 19 21 23 C2 63 AF 45 C5 B6 2C DE>)
(   4,<2023-12-11 13:24:34.077 +0100>,<nmrsu>,<CZC10666NV>,<proc1d>,<TopSpin 3.5.6>,
      <pk fgphup PHC0 = -1.190689 PHC1 = 4.3 
       data hash MD5: 64K
       11 BE AC 6C B5 3E BC 67 6F 15 C4 4E 5E 88 2E 01>)
(   5,<2023-12-11 13:24:35.396 +0100>,<nmrsu>,<CZC10666NV>,<proc1d>,<TopSpin 3.5.6>,
      <abs n ABSG = 5 
       data hash MD5: 64K
       06 12 31 C8 7B 88 E9 16 BE AD 79 41 7C 9C 0B 45>)
(   6,<2023-12-11 13:28:06.915 +0100>,<nmrsu>,<CZC10666NV>,<proc1d>,<TopSpin 3.5.6>,
      <abs n ABSG = 5 
       data hash MD5: 64K
       81 CC E8 04 36 2C 6A 77 D3 DB D0 A6 F8 B9 A8 A6>)
(   7,<2023-12-11 13:29:00.550 +0100>,<nmrsu>,<CZC10666NV>,<dataserver>,<TopSpin 3.5.6>,
      <new intrng file generated by interactive integration
       data hash MD5: 64K
       81 CC E8 04 36 2C 6A 77 D3 DB D0 A6 F8 B9 A8 A6>)
(   8,<2025-03-18 12:25:20.598 +0100>,<Slawek>,<SKK-Toshiba>,<dirdata>,<TOPSPIN 3.1>,
      <wrpa from 1 10 "H-83C_test" "D:\Bruker\NMR_Data\A_Bodzioch"
       data hash MD5: 64K
       81 CC E8 04 36 2C 6A 77 D3 DB D0 A6 F8 B9 A8 A6>)
##END=

$$ hash MD5
$$ 61 4F AF 1F B6 29 76 E0 56 8E C2 6B F3 EE 8C F7
