# Supplementary material for: Photocyclization of 8‑Aryloxybenzo[e][1,2,4]triazines Revisited: Unambiguous Structural Assignment of Planar Blatter Radicals by Correlation NMR Spectroscopy
Source: J Org Chem. 2025 Jun 27;90(27):9425–30. doi: 10.1021/acs.joc.5c00741 (PMC12261333; doi:10.1021/acs.joc.5c00741)
Supplement: Supplementary file 4 [file jo5c00741_si_004.zip › 1c/10/pdata/1/intrng]

A 1.0 #regions in PPM
# low field   high field  bias        slope
  7.871470502936025  7.826874162902889  -0.0  -0.0  # for region 1
  7.643293112669449  7.604758411087419  -0.0  -0.0  # for region 2
  7.584408624858706  7.547172845801913  -0.0  -0.0  # for region 3
  7.54414202657636  7.4683715459375355  -0.0  -0.0  # for region 4
  7.365756666443815  7.338046319238759  -0.0  -0.0  # for region 5
  7.268337477051041  7.221143291967431  -0.0  -0.0  # for region 6
  7.2007935057387185  7.157496088230819  -0.0  -0.0  # for region 7
  7.144506862978449  7.118961386648789  -0.0  -0.0  # for region 8
  6.627535697934143  6.576877719449901  -0.0  -0.0  # for region 9
  6.367318218711668  6.329649465479796  -0.0  -0.0  # for region 10
  6.260806571642236  6.224436740935601  -0.0  -0.0  # for region 11
