# Supplementary material for: Photocyclization of 8‑Aryloxybenzo[e][1,2,4]triazines Revisited: Unambiguous Structural Assignment of Planar Blatter Radicals by Correlation NMR Spectroscopy
Source: J Org Chem. 2025 Jun 27;90(27):9425–30. doi: 10.1021/acs.joc.5c00741 (PMC12261333; doi:10.1021/acs.joc.5c00741)
Supplement: Supplementary file 4 [file jo5c00741_si_004.zip › 1c/10/pdata/1/integrals.txt]

   Current data set:
   NAME =	H-83C	EXPNO =	1	PROCNO = 1
   DU   =	C:/NMR_Data/Slawek/A_Bodzioch

   Number   Integrated Region     Integral
     1      7.871      7.827         2.04625
     2      7.643      7.605         1.04742
     3      7.584      7.547         1.06429
     4      7.544      7.468         3.23269
     5      7.366      7.338         1.01309
     6      7.268      7.221         1.04510
     7      7.201      7.157         1.05467
     8      7.145      7.119         1.00247
     9      6.628      6.577         1.04086
    10      6.367      6.330         0.99556
    11      6.261      6.224         1.00000
