# Supplementary material for: Photocyclization of 8‑Aryloxybenzo[e][1,2,4]triazines Revisited: Unambiguous Structural Assignment of Planar Blatter Radicals by Correlation NMR Spectroscopy
Source: J Org Chem. 2025 Jun 27;90(27):9425–30. doi: 10.1021/acs.joc.5c00741 (PMC12261333; doi:10.1021/acs.joc.5c00741)
Supplement: Supplementary file 4 [file jo5c00741_si_004.zip › 1c/13/pdata/1/auditp.txt]

##TITLE= Audit trail, TOPSPIN		Version 3.1
##JCAMPDX= 5.01
##ORIGIN= Bruker BioSpin GmbH
##OWNER= Slawek
$$ D:/Bruker/NMR_Data/A_Bodzioch/H-83C/13/pdata/1/auditp.txt
##AUDIT TRAIL=  $$ (NUMBER, WHEN, WHO, WHERE, PROCESS, VERSION, WHAT)
(   1,<2023-12-12 02:06:12.695 +0100>,<nmrsu>,<CZC10666NV>,<go4>,<TopSpin 3.5.6>,
      <created by zg
	started at 2023-12-11 20:20:39.333 +0100,
	POWCHK enabled, PULCHK disabled,
       configuration hash MD5:
       C6 B0 54 4A 84 6A 11 3C 20 3D 73 89 61 69 C6 DB
       data hash MD5: 4K * 512
       3B 7D 1C 47 EA 0A 0C BD 60 EC 7E 35 26 68 46 04>)
(   2,<2024-01-09 22:53:27.813 +0100>,<Slawek>,<SKK-Toshiba>,<proc2d>,<TOPSPIN 3.1>,
      <Start of raw data processing
       xfb F2: SI = 2K WDW = 1 LB = 0.3 FT_mod = 6 PKNL = 1 PHC0 = 157.0672 PHC1 = -9 F1: SI = 2K ME_mod = 2 NCOEF = 32 WDW = 4 SSB = 2 FT_mod = 4 PHC0 = 178.9355 PHC1 = -176.05
       data hash MD5: 2K * 2K
       AA 3B 55 0E 65 ED 33 E4 2E 00 BE 49 D3 F7 B0 E5>)
(   3,<2024-01-09 22:53:46.253 +0100>,<Slawek>,<SKK-Toshiba>,<proc2d>,<TOPSPIN 3.1>,
      <abs2 F2: ABSG = 5 ABSF1 = 10.9971 ABSF2 = 0.002891123
       data hash MD5: 2K * 2K
       6D 76 2A 6B B8 F9 8F 95 FC E6 AB 87 86 AD 24 91>)
(   4,<2024-01-09 22:53:47.273 +0100>,<Slawek>,<SKK-Toshiba>,<proc2d>,<TOPSPIN 3.1>,
      <abs1 F1: ABSG = 5 ABSF1 = 10.99912 ABSF2 = 0.0008793923
       data hash MD5: 2K * 2K
       89 02 35 1C 9E B1 E7 E1 58 27 CE 6B 73 56 81 06>)
(   5,<2025-03-18 12:25:35.371 +0100>,<Slawek>,<SKK-Toshiba>,<dirdata>,<TOPSPIN 3.1>,
      <wrpa from 1 13 "H-83C_test" "D:\Bruker\NMR_Data\A_Bodzioch"
       data hash MD5: 2K * 2K
       89 02 35 1C 9E B1 E7 E1 58 27 CE 6B 73 56 81 06>)
##END=

$$ hash MD5
$$ AE B9 2C A6 AB C2 D1 CC DD 6C 40 1F DB A2 75 6E
