# Supplementary material for: Photocyclization of 8‑Aryloxybenzo[e][1,2,4]triazines Revisited: Unambiguous Structural Assignment of Planar Blatter Radicals by Correlation NMR Spectroscopy
Source: J Org Chem. 2025 Jun 27;90(27):9425–30. doi: 10.1021/acs.joc.5c00741 (PMC12261333; doi:10.1021/acs.joc.5c00741)
Supplement: Supplementary file 4 [file jo5c00741_si_004.zip › 1c/13/pdata/1/clevels]

##TITLE= Parameter file, TOPSPIN		Version 3.1
##JCAMPDX= 5.0
##DATATYPE= Parameter Values
##NPOINTS= 1	$$ modification sequence number
##ORIGIN= Bruker BioSpin GmbH
##OWNER= Slawek
$$ 2025-03-18 12:25:35.044 +0100  Slawek@SKK-Toshiba
$$ D:/Bruker/NMR_Data/A_Bodzioch/H-83C/13/pdata/1/clevels
$$ process D:\Bruker\TopSpin3.1\prog\mod\dirdata.exe
##$LEVELS= (0..255)
10867945.0091796 13041534.0110155 15649843.8575888 18779806.5403662 22535767.8484394
27042927.5068677 32451509.963871 38941818.0453857 46730169.4769819 56076203.3723783
67291450.1355944 80749743.2070835 96899685.7597598 116279629.000452 139535557.844913
167442660.280785 200931189.292572 241117439.328567 289340918.061169 347209113.850884
416650924.44358 499981106.287926 599977342.767362 719972808.276464 863967363.843017
1036760839.65599 1244113001.49845 1492935604.84251 1791522731.89975 2149827266.10222
2579792728.45577 3095751268.05819 0 0 0 0 0 0 0 0 0 0 0 0 0 0 0 0 0 0 0
0 0 0 0 0 0 0 0 0 0 0 0 0 0 0 0 0 0 0 0 0 0 0 0 0 0 0 0 0 0 0 0 0 0 0 0
0 0 0 0 0 0 0 0 0 0 0 0 0 0 0 0 0 0 0 0 0 0 0 0 0 0 0 0 0 0 0 0 0 0 0 0
0 0 0 0 0 0 0 0 0 0 0 0 0 0 0 0 0 0 0 0 0 0 0 0 0 0 0 0 0 0 0 0 0 0 0 0
0 0 0 0 0 0 0 0 0 0 0 0 0 0 0 0 0 0 0 0 0 0 0 0 0 0 0 0 0 0 0 0 0 0 0 0
0 0 0 0 0 0 0 0 0 0 0 0 0 0 0 0 0 0 0 0 0 0 0 0 0 0 0 0 0 0 0 0 0 0 0 0
0 0 0 0 0 0 0 0 0 0 0 0 0 0 0 0 0 0 0 0 0 0 0 0 0
##$LEVSIGN= 1
##$MAXLEV= 32
##$METHOD= 0
##$NEGBASE= -71397
##$NEGINCR= 1.2
##$POSBASE= 71397
##$POSINCR= 1.2
##END=
