# Supplementary material for: Photocyclization of 8‑Aryloxybenzo[e][1,2,4]triazines Revisited: Unambiguous Structural Assignment of Planar Blatter Radicals by Correlation NMR Spectroscopy
Source: J Org Chem. 2025 Jun 27;90(27):9425–30. doi: 10.1021/acs.joc.5c00741 (PMC12261333; doi:10.1021/acs.joc.5c00741)
Supplement: Supplementary file 5 [file jo5c00741_si_005.zip › 1d/16/audita.txt]

##TITLE= Audit trail, TOPSPIN		Version 3.1
##JCAMPDX= 5.01
##ORIGIN= Bruker BioSpin GmbH
##OWNER= Slawek
$$ D:/Bruker/NMR_Data/A_Bodzioch/GZ-07/16/audita.txt
##AUDIT TRAIL=  $$ (NUMBER, WHEN, WHO, WHERE, PROCESS, VERSION, WHAT)
(   1,<2024-01-15 22:12:28.129 +0100>,<nmrsu>,<CZC10666NV>,<go4>,<TopSpin 3.5.6>,
      <created by zg
	started at 2024-01-15 14:22:59.784 +0100,
	POWCHK enabled, PULCHK disabled,
       configuration hash MD5:
       C6 B0 54 4A 84 6A 11 3C 20 3D 73 89 61 69 C6 DB
       data hash MD5: 4K * 512
       59 37 19 96 43 4A 15 2D D6 E5 6F 43 55 49 42 6F>)
(   2,<2025-03-18 12:19:45.445 +0100>,<Slawek>,<SKK-Toshiba>,<dirdata>,<TOPSPIN 3.1>,
      <wrpa from 1 16 "GZ-07_test" "D:\Bruker\NMR_Data\A_Bodzioch" overriding existing data
       data hash MD5: 4K * 512
       59 37 19 96 43 4A 15 2D D6 E5 6F 43 55 49 42 6F>)
##END=

$$ hash MD5
$$ 80 67 6E AD 5F 9B 99 EA BE 9B FF A0 52 49 D3 18
