# Supplementary material for: Photocyclization of 8‑Aryloxybenzo[e][1,2,4]triazines Revisited: Unambiguous Structural Assignment of Planar Blatter Radicals by Correlation NMR Spectroscopy
Source: J Org Chem. 2025 Jun 27;90(27):9425–30. doi: 10.1021/acs.joc.5c00741 (PMC12261333; doi:10.1021/acs.joc.5c00741)
Supplement: Supplementary file 5 [file jo5c00741_si_005.zip › 1d/10/sample_info.prop]

#Tue Dec 03 14:37:25 CET 2024
I_10000=NM=Sample ID, NM2=, HEIGHT=0
I_10001=NM=Origin, NM2=, HEIGHT=0
I_10002=NM=Chemical formula, NM2=, HEIGHT=0
I_10003=NM=Concentration, NM2=, HEIGHT=0
I_10004=NM=Date Prepared, NM2=, HEIGHT=0
I_10005=NM=Buffer, NM2=, HEIGHT=0
I_10006=NM=Contact, NM2=, HEIGHT=0
I_10007=NM=Comment, NM2=, HEIGHT=5
