# Supplementary material for: Photocyclization of 8‑Aryloxybenzo[e][1,2,4]triazines Revisited: Unambiguous Structural Assignment of Planar Blatter Radicals by Correlation NMR Spectroscopy
Source: J Org Chem. 2025 Jun 27;90(27):9425–30. doi: 10.1021/acs.joc.5c00741 (PMC12261333; doi:10.1021/acs.joc.5c00741)
Supplement: Supplementary file 5 [file jo5c00741_si_005.zip › 1d/15/acqu2s]

##TITLE= Parameter file, TOPSPIN		Version 3.1
##JCAMPDX= 5.0
##DATATYPE= Parameter Values
##NPOINTS= 1	$$ modification sequence number
##ORIGIN= Bruker BioSpin GmbH
##OWNER= Slawek
$$ 2025-03-18 12:19:30.687 +0100  Slawek@SKK-Toshiba
$$ D:/Bruker/NMR_Data/A_Bodzioch/GZ-07/15/acqu2s
$$ process D:\Bruker\TopSpin3.1\prog\mod\dirdata.exe
##$ACQT0= 0
##$BF1= 500.13
##$FnMODE= 1
##$NUC1= <1H>
##$NusJSP= 0
##$NusT2= 1
##$NusTD= 512
##$O1= 2510.0799999791
##$SFO1= 500.13251008
##$SW= 10.9981853691648
##$SW_h= 5500.5500550055
##$TD= 512
##END=
