# Supplementary material for: Photocyclization of 8‑Aryloxybenzo[e][1,2,4]triazines Revisited: Unambiguous Structural Assignment of Planar Blatter Radicals by Correlation NMR Spectroscopy
Source: J Org Chem. 2025 Jun 27;90(27):9425–30. doi: 10.1021/acs.joc.5c00741 (PMC12261333; doi:10.1021/acs.joc.5c00741)
Supplement: Supplementary file 5 [file jo5c00741_si_005.zip › 1d/15/shimvalues]

# Tue Jan 16 07:01:48 2024
#$$PROBEIDENTIFIER=Z119877_0018
#$$PROBENAME=PA TBO 500S2 BB-H/F-D-05 Z FB
#$$SHIMID=292722
#
# Active Shim Gradients
#
Z           		-5650           
Z2          		-2882           
Z3          		-601            
Z4          		1723            
Z5          		836             
Z6          		-2688           
Z7          		-10890          
Z8          		0               
X           		4384            
XZ          		-2718           
XZ2         		-1486           
XZ3         		-297            
XZ4         		-3667           
XZ5         		-10378          
Y           		-47             
YZ          		378             
YZ2         		-1024           
YZ3         		5801            
YZ4         		-6098           
YZ5         		-24967          
XY          		5555            
XYZ         		4435            
XYZ2        		563             
XYZ3        		-5528           
XYZ4        		-1159           
XYZ5        		0               
(X2-Y2)     		-10014          
(X2-Y2)Z    		7464            
(X2-Y2)Z2   		267             
(X2-Y2)Z3   		-385            
(X2-Y2)Z4   		-910            
(X2-Y2)Z5   		0               
X3          		-5261           
X3Z         		-4472           
Y3          		-2017           
Y3Z         		4215            
#
# Lock Parameter
#
FIELD		3910.382
LOCKPHASE		358.604 
LOCKPOWER		-20.000 
LOCKGAIN		112.760 
LOCKDC		-20.400 
LOCKSHIFT		2.490   
LOOPGAIN		-12.980 
LOOPTIME		0.550   
LOOPFILTER		32.000  
#
IEEE64_VERSION_CODE 1
#
# Shim currents 
#
SHIM_SETTING [1 ]  -4104.67349735  
SHIM_SETTING [2 ]  -2061.82510256  
SHIM_SETTING [3 ]  6172.42149503   
SHIM_SETTING [4 ]  1413.18257467   
SHIM_SETTING [5 ]  1981.98794631   
SHIM_SETTING [6 ]  -2086.71030264  
SHIM_SETTING [7 ]  -12648.11437801 
SHIM_SETTING [8 ]  8230.18373075   
SHIM_SETTING [9 ]  -3157.63107317  
SHIM_SETTING [10]  1315.85268308   
SHIM_SETTING [11]  0.00000000      
SHIM_SETTING [12]  -6232.26445025  
SHIM_SETTING [13]  2197.71554975   
SHIM_SETTING [14]  -382.60643244   
SHIM_SETTING [15]  -6345.09346363  
SHIM_SETTING [16]  6831.81461918   
SHIM_SETTING [17]  5687.33583616   
SHIM_SETTING [18]  12334.40513207  
SHIM_SETTING [19]  -11365.69559033 
SHIM_SETTING [20]  10772.69224087  
SHIM_SETTING [21]  546.46100539    
SHIM_SETTING [22]  -13813.07919382 
SHIM_SETTING [23]  -3794.36201309  
SHIM_SETTING [24]  -14804.30365657 
SHIM_SETTING [25]  -3358.55806414  
SHIM_SETTING [26]  -5924.84541135  
SHIM_SETTING [27]  -4720.43343244  
SHIM_SETTING [28]  -7817.94371674  
SHIM_SETTING [29]  -3344.41627791  
SHIM_SETTING [30]  5728.76131967   
SHIM_SETTING [31]  -4485.08477418  
SHIM_SETTING [32]  -1732.77086809  
SHIM_SETTING [33]  3970.27811067   
SHIM_SETTING [34]  3266.81389940   
SHIM_SETTING [35]  12923.38636650  
SHIM_SETTING [36]  -319.32019230   
SHIM_SETTING [37]  16394.63006788  
SHIM_SETTING [38]  -25205.17478913 
SHIM_SETTING [39]  17910.14837305  
SHIM_SETTING [40]  0.00000000      
