# Supplementary material for: Photocyclization of 8‑Aryloxybenzo[e][1,2,4]triazines Revisited: Unambiguous Structural Assignment of Planar Blatter Radicals by Correlation NMR Spectroscopy
Source: J Org Chem. 2025 Jun 27;90(27):9425–30. doi: 10.1021/acs.joc.5c00741 (PMC12261333; doi:10.1021/acs.joc.5c00741)
Supplement: Supplementary file 5 [file jo5c00741_si_005.zip › 1d/16/pdata/1/auditp.txt]

##TITLE= Audit trail, TOPSPIN		Version 3.1
##JCAMPDX= 5.01
##ORIGIN= Bruker BioSpin GmbH
##OWNER= Slawek
$$ D:/Bruker/NMR_Data/A_Bodzioch/GZ-07/16/pdata/1/auditp.txt
##AUDIT TRAIL=  $$ (NUMBER, WHEN, WHO, WHERE, PROCESS, VERSION, WHAT)
(   1,<2024-01-15 22:12:28.129 +0100>,<nmrsu>,<CZC10666NV>,<go4>,<TopSpin 3.5.6>,
      <created by zg
	started at 2024-01-15 14:22:59.784 +0100,
	POWCHK enabled, PULCHK disabled,
       configuration hash MD5:
       C6 B0 54 4A 84 6A 11 3C 20 3D 73 89 61 69 C6 DB
       data hash MD5: 4K * 512
       59 37 19 96 43 4A 15 2D D6 E5 6F 43 55 49 42 6F>)
(   2,<2024-01-16 09:19:08.321 +0100>,<nmrsu>,<CZC10666NV>,<proc2d>,<TopSpin 3.5.6>,
      <Start of raw data processing
       xfb F2: SI = 1K WDW = 3 SSB = 2 FT_mod = 6 PKNL = 1 PHC0 = -120.6127 PHC1 = -10.3375 F1: SI = 1K WDW = 4 SSB = 2 FT_mod = 5 FCOR = 0.5 PHC0 = 91.96841 PHC1 = -180.55
       data hash MD5: 1K * 1K
       91 E7 58 06 05 5D 11 22 DD 0D 9B 14 1E FF F9 0C>)
(   3,<2024-01-16 09:19:38.548 +0100>,<nmrsu>,<CZC10666NV>,<proc2d>,<TopSpin 3.5.6>,
      <pk2 fgphup F2: PHC0 = -0.2976318 PHC1 = 0.9125
       data hash MD5: 1K * 1K
       50 D0 2B 11 C8 83 FD AE DE BA 52 60 08 DD 0B 9D>)
(   4,<2024-01-16 09:19:52.042 +0100>,<nmrsu>,<CZC10666NV>,<proc2d>,<TopSpin 3.5.6>,
      <pk1 fgphup F1: PHC0 = -2.885596 PHC1 = 7.975
       data hash MD5: 1K * 1K
       79 1A 65 F9 2D 04 5B E2 34 06 F7 0B 3B 0C 2C BB>)
(   5,<2024-01-16 09:19:58.368 +0100>,<nmrsu>,<CZC10666NV>,<proc2d>,<TopSpin 3.5.6>,
      <abs2 F2: ABSG = 5 ABSF1 = 10.4971 ABSF2 = -0.4971089
       data hash MD5: 1K * 1K
       1F 5B 7F B9 A8 8F C7 71 62 31 D9 10 4F F3 7D 22>)
(   6,<2024-01-16 09:19:58.617 +0100>,<nmrsu>,<CZC10666NV>,<proc2d>,<TopSpin 3.5.6>,
      <abs1 F1: ABSG = 5 ABSF1 = 10.49912 ABSF2 = -0.4991206
       data hash MD5: 1K * 1K
       16 67 97 32 91 F1 1C E9 B8 6E 0D AF B6 D0 9F 3B>)
(   7,<2024-12-03 14:22:28.279 +0100>,<Slawek>,<SKK-Toshiba>,<proc2d>,<TopSpin 3.5.6>,
      <abs2 F2: ABSG = 5 ABSF1 = 10.4971 ABSF2 = -0.4971089
       data hash MD5: 1K * 1K
       02 BB 79 D0 1E A9 0B 37 0D 97 A4 25 B9 D5 26 42>)
(   8,<2024-12-03 14:22:28.495 +0100>,<Slawek>,<SKK-Toshiba>,<proc2d>,<TopSpin 3.5.6>,
      <abs1 F1: ABSG = 5 ABSF1 = 10.49912 ABSF2 = -0.4991206
       data hash MD5: 1K * 1K
       B3 D9 9F 71 67 01 98 61 C6 80 98 FF 56 32 95 9C>)
(   9,<2025-03-18 12:19:45.616 +0100>,<Slawek>,<SKK-Toshiba>,<dirdata>,<TOPSPIN 3.1>,
      <wrpa from 1 16 "GZ-07_test" "D:\Bruker\NMR_Data\A_Bodzioch"
       data hash MD5: 1K * 1K
       B3 D9 9F 71 67 01 98 61 C6 80 98 FF 56 32 95 9C>)
##END=

$$ hash MD5
$$ 22 77 5C 3F 21 6D 8C A7 1E 88 49 73 D9 69 77 83
