# Supplementary material for: Photocyclization of 8‑Aryloxybenzo[e][1,2,4]triazines Revisited: Unambiguous Structural Assignment of Planar Blatter Radicals by Correlation NMR Spectroscopy
Source: J Org Chem. 2025 Jun 27;90(27):9425–30. doi: 10.1021/acs.joc.5c00741 (PMC12261333; doi:10.1021/acs.joc.5c00741)
Supplement: Supplementary file 5 [file jo5c00741_si_005.zip › 1d/16/pdata/1/clevels]

##TITLE= Parameter file, TOPSPIN		Version 3.1
##JCAMPDX= 5.0
##DATATYPE= Parameter Values
##NPOINTS= 1	$$ modification sequence number
##ORIGIN= Bruker BioSpin GmbH
##OWNER= Slawek
$$ 2025-03-18 12:19:45.507 +0100  Slawek@SKK-Toshiba
$$ D:/Bruker/NMR_Data/A_Bodzioch/GZ-07/16/pdata/1/clevels
$$ process D:\Bruker\TopSpin3.1\prog\mod\dirdata.exe
##$LEVELS= (0..255)
-230093160.845227 -191744300.480116 -159786917.515242 -133155764.371795
-110963136.976497 -92469280.5895084 -77057734.7215465 -64214778.934622
-53512314.8818953 -44593596.631869 -37161330.3023184 -30967775.7004101
-25806478.6291466 -21505399.7545783 -17921165.5651924 -14934305.5346165
-12445254.8364195 -10371044.575821 -8642538.26771271 -7202114.99885489
-6001762.94752383 -5001468.8986975 -4167890.3004365 -3473242.58974753 -2894368.15207248
-2411973.4600604 -2009977.88338367 -1674982.24220352 -1395818.08669152
-1163181.7389096 -969318.115757994 -807765.096464998 807765.096464998 969318.115757994
1163181.7389096 1395818.08669152 1674982.24220352 2009977.88338367 2411973.4600604
2894368.15207248 3473242.58974753 4167890.3004365 5001468.8986975 6001762.94752383
7202114.99885489 8642538.26771271 10371044.575821 12445254.8364195 14934305.5346165
17921165.5651924 21505399.7545783 25806478.6291466 30967775.7004101 37161330.3023184
44593596.631869 53512314.8818953 64214778.934622 77057734.7215465 92469280.5895084
110963136.976497 133155764.371795 159786917.515242 191744300.480116 230093160.845227
0 0 0 0 0 0 0 0 0 0 0 0 0 0 0 0 0 0 0 0 0 0 0 0 0 0 0 0 0 0 0 0 0 0 0 0
0 0 0 0 0 0 0 0 0 0 0 0 0 0 0 0 0 0 0 0 0 0 0 0 0 0 0 0 0 0 0 0 0 0 0 0
0 0 0 0 0 0 0 0 0 0 0 0 0 0 0 0 0 0 0 0 0 0 0 0 0 0 0 0 0 0 0 0 0 0 0 0
0 0 0 0 0 0 0 0 0 0 0 0 0 0 0 0 0 0 0 0 0 0 0 0 0 0 0 0 0 0 0 0 0 0 0 0
0 0 0 0 0 0 0 0 0 0 0 0 0 0 0 0 0 0 0 0 0 0 0 0 0 0 0 0 0 0 0 0 0 0 0 0
0 0 0 0 0 0 0 0 0 0 0 0
##$LEVSIGN= 3
##$MAXLEV= 32
##$METHOD= 0
##$NEGBASE= -60037.5
##$NEGINCR= 1.2
##$POSBASE= 60037.5
##$POSINCR= 1.2
##END=
