# Supplementary material for: Photocyclization of 8‑Aryloxybenzo[e][1,2,4]triazines Revisited: Unambiguous Structural Assignment of Planar Blatter Radicals by Correlation NMR Spectroscopy
Source: J Org Chem. 2025 Jun 27;90(27):9425–30. doi: 10.1021/acs.joc.5c00741 (PMC12261333; doi:10.1021/acs.joc.5c00741)
Supplement: Supplementary file 5 [file jo5c00741_si_005.zip › 1d/10/pdata/1/peaklist.xml]

<?xml version="1.0" encoding="UTF-8"?>
<PeakList modified="2024-12-03T14:37:45">
  <PeakList1D>
    <PeakList1DHeader creator="Slawek" date="2024-12-03T14:36:50" expNo="10" name="GZ-07" owner="" procNo="1" source="D:\Bruker\NMR_Data\A_Bodzioch">
      <PeakPickDetails>F1=9.471500ppm, F2=6.399100ppm, MI=0.10cm, MAXI=10000.00cm, PC=1.000
      </PeakPickDetails>
    </PeakList1DHeader>
    <Peak1D F1="8.6953" intensity="0.15" type="0"/>
    <Peak1D F1="8.6790" intensity="0.15" type="0"/>
    <Peak1D F1="8.4656" intensity="0.20" type="0"/>
    <Peak1D F1="8.4478" intensity="0.20" type="0"/>
    <Peak1D F1="8.4216" intensity="0.22" type="0"/>
    <Peak1D F1="8.4029" intensity="0.24" type="0"/>
    <Peak1D F1="7.9348" intensity="0.15" type="0"/>
    <Peak1D F1="7.9212" intensity="0.16" type="0"/>
    <Peak1D F1="7.8633" intensity="0.25" type="0"/>
    <Peak1D F1="7.8605" intensity="0.30" type="0"/>
    <Peak1D F1="7.8518" intensity="0.11" type="0"/>
    <Peak1D F1="7.8477" intensity="0.30" type="0"/>
    <Peak1D F1="7.8441" intensity="0.29" type="0"/>
    <Peak1D F1="7.8071" intensity="0.23" type="0"/>
    <Peak1D F1="7.7883" intensity="0.22" type="0"/>
    <Peak1D F1="7.6478" intensity="0.15" type="0"/>
    <Peak1D F1="7.6340" intensity="0.12" type="0"/>
    <Peak1D F1="7.6310" intensity="0.11" type="0"/>
    <Peak1D F1="7.6124" intensity="0.13" type="0"/>
    <Peak1D F1="7.6103" intensity="0.13" type="0"/>
    <Peak1D F1="7.5966" intensity="0.17" type="0"/>
    <Peak1D F1="7.5130" intensity="0.13" type="0"/>
    <Peak1D F1="7.5041" intensity="0.16" type="0"/>
    <Peak1D F1="7.5008" intensity="0.29" type="0"/>
    <Peak1D F1="7.4972" intensity="0.43" type="0"/>
    <Peak1D F1="7.4884" intensity="0.11" type="0"/>
    <Peak1D F1="7.4825" intensity="0.31" type="0"/>
    <Peak1D F1="7.2304" intensity="0.31" type="0"/>
    <Peak1D F1="7.2125" intensity="0.31" type="0"/>
    <Peak1D F1="6.9256" intensity="0.16" type="0"/>
    <Peak1D F1="6.9096" intensity="0.32" type="0"/>
    <Peak1D F1="6.8935" intensity="0.20" type="0"/>
    <Peak1D F1="6.6529" intensity="0.21" type="0"/>
    <Peak1D F1="6.6508" intensity="0.24" type="0"/>
    <Peak1D F1="6.6372" intensity="0.20" type="0"/>
    <Peak1D F1="6.6351" intensity="0.21" type="0"/>
    <Peak1D F1="6.5917" intensity="0.22" type="0"/>
    <Peak1D F1="6.5895" intensity="0.23" type="0"/>
    <Peak1D F1="6.5753" intensity="0.22" type="0"/>
    <Peak1D F1="6.5732" intensity="0.21" type="0"/>
  </PeakList1D>
  <PeakList1D>
    <PeakList1DHeader creator="Slawek@SKK-Toshiba" date="2024-12-03T14:37:48" expNo="10" name="GZ-07" owner="Slawek" procNo="1" source="D:/Bruker/NMR_Data/A_Bodzioch">
      <PeakPickDetails>Manually picked peaks
</PeakPickDetails>
    </PeakList1DHeader>
    <Peak1D F1="9.3948" intensity="0.01" type="1"/>
  </PeakList1D>
</PeakList>
