# Supplementary material for: Photocyclization of 8‑Aryloxybenzo[e][1,2,4]triazines Revisited: Unambiguous Structural Assignment of Planar Blatter Radicals by Correlation NMR Spectroscopy
Source: J Org Chem. 2025 Jun 27;90(27):9425–30. doi: 10.1021/acs.joc.5c00741 (PMC12261333; doi:10.1021/acs.joc.5c00741)
Supplement: Supplementary file 5 [file jo5c00741_si_005.zip › 1d/10/pdata/1/auditp.txt]

##TITLE= Audit trail, TOPSPIN		Version 3.1
##JCAMPDX= 5.01
##ORIGIN= Bruker BioSpin GmbH
##OWNER= Slawek
$$ D:/Bruker/NMR_Data/A_Bodzioch/GZ-07/10/pdata/1/auditp.txt
##AUDIT TRAIL=  $$ (NUMBER, WHEN, WHO, WHERE, PROCESS, VERSION, WHAT)
(   1,<2024-01-15 13:31:52.846 +0100>,<nmrsu>,<CZC10666NV>,<go4>,<TopSpin 3.5.6>,
      <created by zg
	started at 2024-01-15 13:21:58.889 +0100,
	POWCHK enabled, PULCHK disabled,
       configuration hash MD5:
       C6 B0 54 4A 84 6A 11 3C 20 3D 73 89 61 69 C6 DB
       data hash MD5: 128K
       4D 9A 78 C7 9B C1 7E 66 8F 00 A1 AD FA 88 06 C9>)
(   2,<2024-01-15 14:18:11.214 +0100>,<nmrsu>,<CZC10666NV>,<proc1d>,<TopSpin 3.5.6>,
      <Start of raw data processing
       efp LB = 0.3 FT_mod = 6 PKNL = 1 PHC0 = 51.01846 PHC1 = 17.30704 SI = 64K 
       data hash MD5: 64K
       8B C6 D2 2E 2A A6 17 6F 34 32 A2 5E 10 0D 17 44>)
(   3,<2024-01-15 14:18:12.462 +0100>,<nmrsu>,<CZC10666NV>,<proc1d>,<TopSpin 3.5.6>,
      <abs n ABSG = 5 
       data hash MD5: 64K
       53 BB AA 7D 7F 0A 38 C2 2C 19 CA 39 69 6F CF 9D>)
(   4,<2024-12-03 14:38:04.174 +0100>,<Slawek>,<SKK-Toshiba>,<proc1d>,<TopSpin 3.5.6>,
      <abs ABSG = 5 
       data hash MD5: 64K
       D8 7E FB D9 BE 73 3C 9E D7 FE 03 92 C3 C8 E0 13>)
(   5,<2024-12-03 14:39:50.321 +0100>,<Slawek>,<SKK-Toshiba>,<dataserver>,<TopSpin 3.5.6>,
      <new intrng file generated by interactive integration
       data hash MD5: 64K
       D8 7E FB D9 BE 73 3C 9E D7 FE 03 92 C3 C8 E0 13>)
(   6,<2025-03-18 12:19:15.727 +0100>,<Slawek>,<SKK-Toshiba>,<dirdata>,<TOPSPIN 3.1>,
      <wrpa from 1 10 "GZ-07_test" "D:\Bruker\NMR_Data\A_Bodzioch"
       data hash MD5: 64K
       D8 7E FB D9 BE 73 3C 9E D7 FE 03 92 C3 C8 E0 13>)
##END=

$$ hash MD5
$$ 9F EE EA 39 0E BB E3 4A 08 B3 24 62 7A 08 AE 0C
