# Supplementary material for: Photocyclization of 8‑Aryloxybenzo[e][1,2,4]triazines Revisited: Unambiguous Structural Assignment of Planar Blatter Radicals by Correlation NMR Spectroscopy
Source: J Org Chem. 2025 Jun 27;90(27):9425–30. doi: 10.1021/acs.joc.5c00741 (PMC12261333; doi:10.1021/acs.joc.5c00741)
Supplement: Supplementary file 5 [file jo5c00741_si_005.zip › 1d/10/pdata/1/intrng]

A 1.0 #regions in PPM
# low field   high field  bias        slope
  8.72392575183738  8.650639138090119  0.0  0.0  # for region 1
  8.491713747692042  8.435611399570018  0.0  0.0  # for region 2
  8.435611399570018  8.376392254330103  0.0  0.0  # for region 3
  7.960053739317854  7.903679421050731  0.0  0.0  # for region 4
  7.903679421050731  7.827574091390114  0.0  0.0  # for region 5
  7.827574091390114  7.771199773122991  0.0  0.0  # for region 6
  7.681346497040572  7.623685750359602  0.0  0.0  # for region 7
  7.623685750359602  7.569141800796522  0.0  0.0  # for region 8
  7.537973829617619  7.452261908875637  0.0  0.0  # for region 9
  7.246553299094879  7.1920093495318  0.0  0.0  # for region 10
  6.941107181541632  6.8740960435069915  0.0  0.0  # for region 11
  6.671504230844124  6.616960281281044  0.0  0.0  # for region 12
  6.612285085604209  6.5577411360411295  0.0  0.0  # for region 13
