# Supplementary material for: Photocyclization of 8‑Aryloxybenzo[e][1,2,4]triazines Revisited: Unambiguous Structural Assignment of Planar Blatter Radicals by Correlation NMR Spectroscopy
Source: J Org Chem. 2025 Jun 27;90(27):9425–30. doi: 10.1021/acs.joc.5c00741 (PMC12261333; doi:10.1021/acs.joc.5c00741)
Supplement: Supplementary file 5 [file jo5c00741_si_005.zip › 1d/10/pdata/1/integrals.txt]

   Current data set:
   NAME =	GZ-07	EXPNO =	10	PROCNO = 1
   DU   =	D:/Bruker/NMR_Data/A_Bodzioch

   Number   Integrated Region     Integral
     1      8.724      8.651         1.00000
     2      8.492      8.436         1.01699
     3      8.436      8.376         0.96541
     4      7.960      7.904         1.03381
     5      7.904      7.828         2.06247
     6      7.828      7.771         0.99410
     7      7.681      7.624         1.05572
     8      7.624      7.569         0.99517
     9      7.538      7.452         2.95819
    10      7.247      7.192         0.95363
    11      6.941      6.874         0.93314
    12      6.672      6.617         0.97476
    13      6.612      6.558         0.94567
