# Supplementary material for: Photocyclization of 8‑Aryloxybenzo[e][1,2,4]triazines Revisited: Unambiguous Structural Assignment of Planar Blatter Radicals by Correlation NMR Spectroscopy
Source: J Org Chem. 2025 Jun 27;90(27):9425–30. doi: 10.1021/acs.joc.5c00741 (PMC12261333; doi:10.1021/acs.joc.5c00741)
Supplement: Supplementary file 5 [file jo5c00741_si_005.zip › 1d/15/pdata/1/parm.txt]

Current Data Parameters
NAME              GZ-07              
EXPNO                15              
PROCNO                1              

F2 - Acquisition Parameters
Date_          20240116              
Time               7.01 h            
INSTRUM      AV_III_500              
PROBHD   Z119877_0018 (              
PULPROG      cosygpppqf              
TD                 4096              
SOLVENT            DMSO              
NS                   12              
DS                   16              
SWH            5498.534 Hz           
FIDRES         2.684831 Hz           
AQ            0.3724629 sec          
RG                 2050              
DW               90.933 usec         
DE                 6.50 usec         
TE                295.0 K            
D0           0.00000300 sec          
D1           1.00000000 sec          
D11          0.03000000 sec          
D12          0.00002000 sec          
D13          0.00000400 sec          
D16          0.00020000 sec          
IN0          0.00018180 sec          
TDav                  1              
SFO1        500.1325101 MHz          
NUC1                 1H              
P0                15.94 usec         
P1                15.94 usec         
P17             2500.00 usec         
PLW1        32.00000000 W            
PLW10        8.00000000 W            
GPNAM[1]     SMSQ10.100              
GPZ1              10.00 %            
P16             1000.00 usec         

F1 - Acquisition parameters
TD                  512              
SFO1           500.1325 MHz          
FIDRES        21.486525 Hz           
SW               10.998 ppm          
FnMODE               QF              

F2 - Processing parameters
SI                 1024              
SF          500.1300094 MHz          
WDW               QSINE              
SSB      0              
LB       0 Hz           
GB       0              
PC                 1.00              

F1 - Processing parameters
SI                 1024              
MC2                  QF              
SF          500.1300094 MHz          
WDW               QSINE              
SSB      0              
LB       0 Hz           
GB       0              
