# Supplementary material for: Photocyclization of 8‑Aryloxybenzo[e][1,2,4]triazines Revisited: Unambiguous Structural Assignment of Planar Blatter Radicals by Correlation NMR Spectroscopy
Source: J Org Chem. 2025 Jun 27;90(27):9425–30. doi: 10.1021/acs.joc.5c00741 (PMC12261333; doi:10.1021/acs.joc.5c00741)
Supplement: Supplementary file 5 [file jo5c00741_si_005.zip › 1d/13/pdata/1/auditp.txt]

##TITLE= Audit trail, TOPSPIN		Version 3.1
##JCAMPDX= 5.01
##ORIGIN= Bruker BioSpin GmbH
##OWNER= Slawek
$$ D:/Bruker/NMR_Data/A_Bodzioch/GZ-07/13/pdata/1/auditp.txt
##AUDIT TRAIL=  $$ (NUMBER, WHEN, WHO, WHERE, PROCESS, VERSION, WHAT)
(   1,<2024-01-16 06:55:33.539 +0100>,<nmrsu>,<CZC10666NV>,<go4>,<TopSpin 3.5.6>,
      <created by zg
	started at 2024-01-15 22:17:57.051 +0100,
	POWCHK enabled, PULCHK disabled,
       configuration hash MD5:
       C6 B0 54 4A 84 6A 11 3C 20 3D 73 89 61 69 C6 DB
       data hash MD5: 4K * 512
       A6 95 33 F6 B8 D6 FC 97 89 AD F6 C5 48 2B D6 A5>)
(   2,<2024-01-16 09:32:43.577 +0100>,<nmrsu>,<CZC10666NV>,<proc2d>,<TopSpin 3.5.6>,
      <Start of raw data processing
       xfb F2: SI = 2K WDW = 4 SSB = 2 FT_mod = 6 PKNL = 1 PHC0 = 150.5777 PHC1 = -12.6625 F1: SI = 2K WDW = 4 SSB = 2 FT_mod = 4 FCOR = 0.5 PHC0 = 177.0731 PHC1 = -171.85
       data hash MD5: 2K * 2K
       B0 4F 5B CD 4B D3 BB 15 70 47 C9 6A C5 F0 C9 99>)
(   3,<2025-03-18 12:19:27.536 +0100>,<Slawek>,<SKK-Toshiba>,<dirdata>,<TOPSPIN 3.1>,
      <wrpa from 1 13 "GZ-07_test" "D:\Bruker\NMR_Data\A_Bodzioch"
       data hash MD5: 2K * 2K
       B0 4F 5B CD 4B D3 BB 15 70 47 C9 6A C5 F0 C9 99>)
##END=

$$ hash MD5
$$ 1C C0 9E 4D 89 76 35 3E F6 B7 F7 7B 1D D8 AC D0
