# Supplementary material for: Photocyclization of 8‑Aryloxybenzo[e][1,2,4]triazines Revisited: Unambiguous Structural Assignment of Planar Blatter Radicals by Correlation NMR Spectroscopy
Source: J Org Chem. 2025 Jun 27;90(27):9425–30. doi: 10.1021/acs.joc.5c00741 (PMC12261333; doi:10.1021/acs.joc.5c00741)
Supplement: Supplementary file 6 [file jo5c00741_si_006.zip › 1e/16/pulseprogram]

# 1 "C:/Bruker/TopSpin3.5pl6/exp/stan/nmr/lists/pp/roesyph"
;roesyph
;avance-version (12/01/11)
;2D ROESY with cw spinlock for mixing
;phase sensitive
;
;A. Bax & D.G. Davis, J. Magn. Reson 63, 207-213 (1985)
;
;$CLASS=HighRes
;$DIM=2D
;$TYPE=
;$SUBTYPE=
;$COMMENT=


# 1 "C:/Bruker/TopSpin3.5pl6/exp/stan/nmr/lists/pp/Avance.incl" 1
;Avance3.incl
;   for AV III
;
;avance-version (13/06/17)
;
;$CLASS=HighRes Incl
;$COMMENT=
# 169 "C:/Bruker/TopSpin3.5pl6/exp/stan/nmr/lists/pp/Avance.incl"
;$Id: Avance3.incl,v 1.10.2.2 2013/08/30 09:43:33 ber Exp $
# 15 "C:/Bruker/TopSpin3.5pl6/exp/stan/nmr/lists/pp/roesyph" 2


# 18 "C:/Bruker/TopSpin3.5pl6/exp/stan/nmr/lists/pp/roesyph"
"d12=20u"


"in0=inf1"
# 23 "C:/Bruker/TopSpin3.5pl6/exp/stan/nmr/lists/pp/roesyph"
"d0=in0/2-p1*2/3.1416-4u"


"acqt0=0"
# 1 "mc_line 29 file C:/Bruker/TopSpin3.5pl6/exp/stan/nmr/lists/pp/roesyph exp. def. part of mc cmd. before ze"
; dimension 2D; AQ_mode  (F1) States-TPPI
define delay MCWRK
define delay MCREST
define delay d0orig
"d0orig=d0"
define loopcounter t1loop
"t1loop=0"
define loopcounter ph1loop
"ph1loop=0"
define loopcounter ST1CNT
"ST1CNT = td1 / 2"
"MCREST = d1 - d1"
"MCWRK = 0.200000*d1"

    dccorr
# 29 "C:/Bruker/TopSpin3.5pl6/exp/stan/nmr/lists/pp/roesyph"
# 29 "C:/Bruker/TopSpin3.5pl6/exp/stan/nmr/lists/pp/roesyph"
1 ze
# 1 "mc_line 29 file C:/Bruker/TopSpin3.5pl6/exp/stan/nmr/lists/pp/roesyph exp. def. of mc cmd. after ze"
LBLAV, MCWRK
      "d0=d0orig + t1loop * in0 "
      "phval1 = (ph1loop % 4) * 90"
      MCWRK ip1 + phval1
# 30 "C:/Bruker/TopSpin3.5pl6/exp/stan/nmr/lists/pp/roesyph"
# 1 "mc_line 30 file C:/Bruker/TopSpin3.5pl6/exp/stan/nmr/lists/pp/roesyph exp. start label for mc cmd."
2 MCWRK  * 2
LBLF1, MCWRK  * 2
LBLST1, MCWRK
  MCREST
# 31 "C:/Bruker/TopSpin3.5pl6/exp/stan/nmr/lists/pp/roesyph"
3 d12 pl1:f1
  p1 ph1
  d0 
  4u pl11:f1
  p15 ph2
  go=2 ph31
# 1 "mc_line 37 file C:/Bruker/TopSpin3.5pl6/exp/stan/nmr/lists/pp/roesyph exp. mc cmd. in line"
  MCWRK  wr #0 if #0 zd 

  "ph1loop+=1"
      "d0=d0orig + t1loop * in0 "
      "phval1 = (ph1loop % 4) * 90"
      MCWRK ip1 + phval1
  lo to LBLF1 times 2
  MCWRK 

  "t1loop+=1"
      "d0=d0orig + t1loop * in0 "
      "phval1 = (ph1loop % 4) * 90"
      MCWRK ip1 + phval1
  lo to LBLST1 times ST1CNT
  MCWRK 
  "t1loop=0"
  "ph1loop=0"
  MCWRK rf #0
  lo to LBLAV times tdav
# 38 "C:/Bruker/TopSpin3.5pl6/exp/stan/nmr/lists/pp/roesyph"
exit


ph1=0 2 2 0 1 3 3 1 
ph2=0 2 0 2 1 3 1 3
ph31=0 2 2 0 1 3 3 1
# 46 "C:/Bruker/TopSpin3.5pl6/exp/stan/nmr/lists/pp/roesyph"
;pl1 : f1 channel - power level for pulse (default)
;pl11: f1 channel - power level for ROESY-spinlock
;p1 : f1 channel -  90 degree high power pulse
;p15: f1 channel - pulse for ROESY spinlock
;d0 : incremented delay (2D)
;d1 : relaxation delay; 1-5 * T1
;d12: delay for power switching                      [20 usec]
;inf1: 1/SW = 2 * DW
;in0: 1/(1 * SW) = 2 * DW
;nd0: 1
;ns: 8 * n
;ds: 16
;td1: number of experiments
;FnMODE: States-TPPI, TPPI, States or QSEQ


;Processing
# 64 "C:/Bruker/TopSpin3.5pl6/exp/stan/nmr/lists/pp/roesyph"
;PHC0(F1): 180
;PHC1(F1): -180
;FCOR(F1): 1


# 70 "C:/Bruker/TopSpin3.5pl6/exp/stan/nmr/lists/pp/roesyph"
;$Id: roesyph,v 1.11 2012/01/31 17:49:28 ber Exp $
