# Supplementary material for: Photocyclization of 8‑Aryloxybenzo[e][1,2,4]triazines Revisited: Unambiguous Structural Assignment of Planar Blatter Radicals by Correlation NMR Spectroscopy
Source: J Org Chem. 2025 Jun 27;90(27):9425–30. doi: 10.1021/acs.joc.5c00741 (PMC12261333; doi:10.1021/acs.joc.5c00741)
Supplement: Supplementary file 6 [file jo5c00741_si_006.zip › 1e/16/vtc_pid_settings]

VTC_REG_PID_SET_CH1=\
<pid_settings type="probehead">
   <standard_pid proportional="1.610" integral="69.720" differential="11.620" />
   <temperature selftune="233.000" min="183.000" max="283.000" />
   <vta type="2" sensor="2" connected_sensors="1" />
   <gasflow selftune="802.500" min="722.250" max="882.750" />
   <evap_chiller selftune="45.000" min="35.000" max="55.000" />
   <pics checksum="" name=" PA TBO 500S2 BB-H/F-D-05 Z FB" />
   <checksum value="4BBD7F62" />
</pid_settings>
