# Supplementary material for: Photocyclization of 8‑Aryloxybenzo[e][1,2,4]triazines Revisited: Unambiguous Structural Assignment of Planar Blatter Radicals by Correlation NMR Spectroscopy
Source: J Org Chem. 2025 Jun 27;90(27):9425–30. doi: 10.1021/acs.joc.5c00741 (PMC12261333; doi:10.1021/acs.joc.5c00741)
Supplement: Supplementary file 6 [file jo5c00741_si_006.zip › 1e/10/shimvalues]

# Fri Feb 28 14:11:43 2025
#$$PROBEIDENTIFIER=Z119877_0018
#$$PROBENAME=PA TBO 500S2 BB-H/F-D-05 Z FB
#$$SHIMID=292722
#
# Active Shim Gradients
#
Z           		-5340           
Z2          		-2780           
Z3          		-671            
Z4          		1160            
Z5          		1064            
Z6          		3332            
Z7          		-5480           
Z8          		0               
X           		4472            
XZ          		-2406           
XZ2         		-2689           
XZ3         		-2238           
XZ4         		-111            
XZ5         		0               
Y           		16              
YZ          		677             
YZ2         		-1005           
YZ3         		2473            
YZ4         		-2739           
YZ5         		0               
XY          		4782            
XYZ         		3643            
XYZ2        		2121            
XYZ3        		-1242           
XYZ4        		0               
XYZ5        		0               
(X2-Y2)     		-10046          
(X2-Y2)Z    		6561            
(X2-Y2)Z2   		-849            
(X2-Y2)Z3   		140             
(X2-Y2)Z4   		0               
(X2-Y2)Z5   		0               
X3          		-4805           
X3Z         		-2443           
Y3          		-2268           
Y3Z         		-2751           
#
# Lock Parameter
#
FIELD		3905.022
LOCKPHASE		1.206   
LOCKPOWER		-20.000 
LOCKGAIN		115.467 
LOCKDC		-20.400 
LOCKSHIFT		2.490   
LOOPGAIN		-12.980 
LOOPTIME		0.550   
LOOPFILTER		32.000  
#
IEEE64_VERSION_CODE 1
#
# Shim currents 
#
SHIM_SETTING [1 ]  -3289.23150309  
SHIM_SETTING [2 ]  -3321.77247397  
SHIM_SETTING [3 ]  3150.37267243   
SHIM_SETTING [4 ]  -4077.42754520  
SHIM_SETTING [5 ]  2493.00236777   
SHIM_SETTING [6 ]  -428.98495833   
SHIM_SETTING [7 ]  -1610.26551741  
SHIM_SETTING [8 ]  8193.91465632   
SHIM_SETTING [9 ]  -42.42180703    
SHIM_SETTING [10]  1785.01557645   
SHIM_SETTING [11]  0.00000000      
SHIM_SETTING [12]  482.36500000    
SHIM_SETTING [13]  -5019.07100000  
SHIM_SETTING [14]  -1145.61100000  
SHIM_SETTING [15]  -3148.79616971  
SHIM_SETTING [16]  5711.58283029   
SHIM_SETTING [17]  7405.06364047   
SHIM_SETTING [18]  5233.82035953   
SHIM_SETTING [19]  839.96751215    
SHIM_SETTING [20]  4856.16788610   
SHIM_SETTING [21]  -684.29100000   
SHIM_SETTING [22]  -14013.35400000 
SHIM_SETTING [23]  -4888.00300000  
SHIM_SETTING [24]  -13960.36700000 
SHIM_SETTING [25]  -2102.21200000  
SHIM_SETTING [26]  -5315.26000000  
SHIM_SETTING [27]  -3515.05100000  
SHIM_SETTING [28]  256.57856424    
SHIM_SETTING [29]  890.54300000    
SHIM_SETTING [30]  1746.13300000   
SHIM_SETTING [31]  1255.45806054   
SHIM_SETTING [32]  -5569.90843576  
SHIM_SETTING [33]  7940.33100000   
SHIM_SETTING [34]  2489.23900000   
SHIM_SETTING [35]  6581.41900000   
SHIM_SETTING [36]  -124.99200000   
SHIM_SETTING [37]  -3662.97084612  
SHIM_SETTING [38]  72.24219379     
SHIM_SETTING [39]  5552.24793946   
SHIM_SETTING [40]  0.00000000      
