# Supplementary material for: Photocyclization of 8‑Aryloxybenzo[e][1,2,4]triazines Revisited: Unambiguous Structural Assignment of Planar Blatter Radicals by Correlation NMR Spectroscopy
Source: J Org Chem. 2025 Jun 27;90(27):9425–30. doi: 10.1021/acs.joc.5c00741 (PMC12261333; doi:10.1021/acs.joc.5c00741)
Supplement: Supplementary file 6 [file jo5c00741_si_006.zip › 1e/13/acqu2]

##TITLE= Parameter file, TopSpin 3.5 pl 6
##JCAMPDX= 5.0
##DATATYPE= Parameter Values
##NPOINTS= 12	$$ modification sequence number
##ORIGIN= Bruker BioSpin GmbH
##OWNER= nmrsu
$$ 2025-02-28 14:11:18.824 +0100  nmrsu@CZC10666NV
$$ C:/NMR_Data/Slawek/A_Bodzioch/H-131/13/acqu2
$$ process C:\Bruker\TopSpin3.5pl6\prog\mod\dataserver.exe
##$ACQT0= 0
##$BF1= 500.13
##$DE= 56.8331
##$DECIM= 1
##$DR= 16
##$FW= 7000
##$FnMODE= 5
##$NUC1= <1H>
##$NusJSP= 0
##$NusT2= 1
##$NusTD= 0
##$O1= 2509.82000000022
##$ProjAngle= 0
##$SFO1= 500.13250982
##$SW= 10.9942
##$SW_h= 5498.55683946304
##$TD= 512
##END=
