# Supplementary material for: Photocyclization of 8‑Aryloxybenzo[e][1,2,4]triazines Revisited: Unambiguous Structural Assignment of Planar Blatter Radicals by Correlation NMR Spectroscopy
Source: J Org Chem. 2025 Jun 27;90(27):9425–30. doi: 10.1021/acs.joc.5c00741 (PMC12261333; doi:10.1021/acs.joc.5c00741)
Supplement: Supplementary file 6 [file jo5c00741_si_006.zip › 1e/16/pdata/1/auditp.txt]

##TITLE= Audit trail, TopSpin 3.5 pl 6
##JCAMPDX= 5.01
##ORIGIN= Bruker BioSpin GmbH
##OWNER= nmrsu
$$ C:\NMR_Data\Slawek\A_Bodzioch/H-131/16/pdata/1/auditp.txt
##AUDIT TRAIL=  $$ (NUMBER, WHEN, WHO, WHERE, PROCESS, VERSION, WHAT)
(   1,<2025-03-01 06:45:18.121 +0100>,<nmrsu>,<CZC10666NV>,<go4>,<TopSpin 3.5.6>,
      <created by zg
	started at 2025-02-28 21:41:17.406 +0100,
	POWCHK enabled, PULCHK disabled,
       configuration hash MD5:
       24 42 82 F3 92 CA 14 4F E2 11 C0 E8 D3 BB F4 7B
       data hash MD5: 4K * 512
       BD 8E 5B B5 A4 64 1F 4A 19 D4 CC 79 C7 FD 37 FB>)
(   2,<2025-03-04 12:51:56.422 +0100>,<nmrsu>,<CZC10666NV>,<proc2d>,<TopSpin 3.5.6>,
      <Start of raw data processing
       xfb F2: TDeff = 1K SI = 2K WDW = 4 SSB = 2 FT_mod = 6 PKNL = 1 PHC0 = 165.7331 PHC1 = -11.2 F1: SI = 2K WDW = 4 SSB = 2 FT_mod = 4 FCOR = 0.5 PHC0 = 177.401 PHC1 = -174.8
       data hash MD5: 2K * 2K
       59 03 F7 29 0C 0C 44 68 F4 60 A6 5C B1 6B D3 3D>)
(   3,<2025-03-04 12:52:04.854 +0100>,<nmrsu>,<CZC10666NV>,<proc2d>,<TopSpin 3.5.6>,
      <abs2 F2: ABSG = 5 ABSF1 = 10.4971 ABSF2 = -0.4971089
       data hash MD5: 2K * 2K
       CD A3 E7 2A 24 80 D7 1E 10 F6 B4 CD D4 4B B9 21>)
(   4,<2025-03-04 12:52:05.684 +0100>,<nmrsu>,<CZC10666NV>,<proc2d>,<TopSpin 3.5.6>,
      <abs1 F1: ABSG = 5 ABSF1 = 10.49912 ABSF2 = -0.4991206
       data hash MD5: 2K * 2K
       78 07 C8 BE 39 17 47 88 75 8E B8 75 67 AD 9D 90>)
(   5,<2025-03-04 14:37:45.419 +0100>,<Slawek>,<SKK-Toshiba>,<proc2d>,<TopSpin 3.5.6>,
      <syma
       data hash MD5: 2K * 2K
       F6 64 84 01 1B CE 0B D6 15 B0 9D 37 8B E3 9C 4B>)
##END=

$$ hash MD5
$$ DA C5 95 91 0E 2B 42 C8 56 22 D4 33 AE F4 50 18
