# Supplementary material for: Photocyclization of 8‑Aryloxybenzo[e][1,2,4]triazines Revisited: Unambiguous Structural Assignment of Planar Blatter Radicals by Correlation NMR Spectroscopy
Source: J Org Chem. 2025 Jun 27;90(27):9425–30. doi: 10.1021/acs.joc.5c00741 (PMC12261333; doi:10.1021/acs.joc.5c00741)
Supplement: Supplementary file 6 [file jo5c00741_si_006.zip › 1e/16/pdata/1/clevels]

##TITLE= Parameter file, TopSpin 3.5 pl 6
##JCAMPDX= 5.0
##DATATYPE= Parameter Values
##NPOINTS= 105	$$ modification sequence number
##ORIGIN= Bruker BioSpin GmbH
##OWNER= nmrsu
$$ 2025-03-04 13:24:12.718 +0100  nmrsu@CZC10666NV
$$ C:/NMR_Data/Slawek/A_Bodzioch/H-131/16/pdata/1/clevels
$$ process C:\Bruker\TopSpin3.5pl6\prog\mod\dataserver.exe
##$LEVELS= (0..255)
-78920037.8 -65766698.2 -54805581.8 -45671318.2 -38059431.8 -31716193.2
-26430161 -22025134.1 -18354278.5 -15295232 -12746026.7 -10621688.9 -8851407.4
-7376172.9 -6146810.7 -5122342.3 -4268618.6 -3557182.1 -2964318.4 -2470265.4
-2058554.5 -1715462.1 -1429551.7 -1191293.1 -992744.2 -827286.9 -689405.7
-574504.8 -478754 -398961.6 -332468 -277056.7 277056.7 554113.4 1108226.8
2216453.6 4432907.2 8865814.4 17731628.8 35463257.6 70926515.2 141853030.4
283706060.8 567412121.6 1134824243.2 2269648486.4 4539296972.8 9078593945.6
18157190000 36314380000 72628750000 145257500000 290515000000 581030000000
1162060000000 2324120000000 4648240000000 9296480000000 18592960000000
37185920000000 74371840000000 148743700000000 297487400000000 594974700000000
0 0 0 0 0 0 0 0 0 0 0 0 0 0 0 0 0 0 0 0 0 0 0 0 0 0 0 0 0 0 0 0 0 0 0 0
0 0 0 0 0 0 0 0 0 0 0 0 0 0 0 0 0 0 0 0 0 0 0 0 0 0 0 0 0 0 0 0 0 0 0 0
0 0 0 0 0 0 0 0 0 0 0 0 0 0 0 0 0 0 0 0 0 0 0 0 0 0 0 0 0 0 0 0 0 0 0 0
0 0 0 0 0 0 0 0 0 0 0 0 0 0 0 0 0 0 0 0 0 0 0 0 0 0 0 0 0 0 0 0 0 0 0 0
0 0 0 0 0 0 0 0 0 0 0 0 0 0 0 0 0 0 0 0 0 0 0 0 0 0 0 0 0 0 0 0 0 0 0 0
0 0 0 0 0 0 0 0 0 0 0 0
##$LEVSIGN= 3
##$MAXLEV= 32
##$METHOD= 0
##$NEGBASE= -277056.7
##$NEGINCR= 1.2
##$POSBASE= 277056.7
##$POSINCR= 2
##END=
