# Supplementary material for: Photocyclization of 8‑Aryloxybenzo[e][1,2,4]triazines Revisited: Unambiguous Structural Assignment of Planar Blatter Radicals by Correlation NMR Spectroscopy
Source: J Org Chem. 2025 Jun 27;90(27):9425–30. doi: 10.1021/acs.joc.5c00741 (PMC12261333; doi:10.1021/acs.joc.5c00741)
Supplement: Supplementary file 6 [file jo5c00741_si_006.zip › 1e/10/pdata/1/peakrng]

P    #regions in PPM
# 2025-03-04 12:55:21 +0100  nmrsu@CZC10666NV
# low field   high field   mi   maxi
  8.751885130148601  6.324211754175747  0.170  1.668  # for region 1
