# Supplementary material for: Photocyclization of 8‑Aryloxybenzo[e][1,2,4]triazines Revisited: Unambiguous Structural Assignment of Planar Blatter Radicals by Correlation NMR Spectroscopy
Source: J Org Chem. 2025 Jun 27;90(27):9425–30. doi: 10.1021/acs.joc.5c00741 (PMC12261333; doi:10.1021/acs.joc.5c00741)
Supplement: Supplementary file 6 [file jo5c00741_si_006.zip › 1e/10/pdata/1/peaklist.xml]

<?xml version="1.0" encoding="UTF-8"?>
<PeakList modified="2025-03-04T12:55:18">
  <PeakList1D>
    <PeakList1DHeader creator="nmrsu" date="2025-03-04T12:55:18" expNo="10" name="H-131" owner="" procNo="1" source="C:\NMR_Data\Slawek\A_Bodzioch">
      <PeakPickDetails>F1=8.751885ppm, F2=6.324212ppm, MI=0.17cm, MAXI=1.67cm, PC=1.000
      </PeakPickDetails>
    </PeakList1DHeader>
    <Peak1D F1="8.6438" intensity="0.38" type="0"/>
    <Peak1D F1="8.6274" intensity="0.39" type="0"/>
    <Peak1D F1="8.4111" intensity="0.42" type="0"/>
    <Peak1D F1="8.3930" intensity="0.44" type="0"/>
    <Peak1D F1="7.9138" intensity="0.76" type="0"/>
    <Peak1D F1="7.8962" intensity="0.76" type="0"/>
    <Peak1D F1="7.8629" intensity="0.68" type="0"/>
    <Peak1D F1="7.8503" intensity="0.67" type="0"/>
    <Peak1D F1="7.8007" intensity="0.53" type="0"/>
    <Peak1D F1="7.7824" intensity="0.41" type="0"/>
    <Peak1D F1="7.6525" intensity="0.67" type="0"/>
    <Peak1D F1="7.6353" intensity="0.75" type="0"/>
    <Peak1D F1="7.6227" intensity="0.30" type="0"/>
    <Peak1D F1="7.5698" intensity="0.30" type="0"/>
    <Peak1D F1="7.5547" intensity="0.43" type="0"/>
    <Peak1D F1="7.5402" intensity="0.25" type="0"/>
    <Peak1D F1="7.5024" intensity="1.21" type="0"/>
    <Peak1D F1="7.4887" intensity="0.69" type="0"/>
    <Peak1D F1="6.7632" intensity="0.23" type="0"/>
    <Peak1D F1="6.7471" intensity="0.47" type="0"/>
    <Peak1D F1="6.7312" intensity="0.29" type="0"/>
    <Peak1D F1="6.5520" intensity="0.47" type="0"/>
    <Peak1D F1="6.5357" intensity="0.41" type="0"/>
    <Peak1D F1="6.3887" intensity="0.45" type="0"/>
    <Peak1D F1="6.3733" intensity="0.42" type="0"/>
  </PeakList1D>
</PeakList>
