# Supplementary material for: Photocyclization of 8‑Aryloxybenzo[e][1,2,4]triazines Revisited: Unambiguous Structural Assignment of Planar Blatter Radicals by Correlation NMR Spectroscopy
Source: J Org Chem. 2025 Jun 27;90(27):9425–30. doi: 10.1021/acs.joc.5c00741 (PMC12261333; doi:10.1021/acs.joc.5c00741)
Supplement: Supplementary file 6 [file jo5c00741_si_006.zip › 1e/10/pdata/1/parm.txt]

Current Data Parameters
NAME              H-131              
EXPNO                10              
PROCNO                1              

F2 - Acquisition Parameters
Date_          20250228              
Time              14.11 h            
INSTRUM      AV_III_500              
PROBHD   Z119877_0018 (              
PULPROG            zg30              
TD                65536              
SOLVENT            DMSO              
NS                   64              
DS                    0              
SWH           12335.526 Hz           
FIDRES         0.376450 Hz           
AQ            2.6563926 sec          
RG                  406              
DW               40.533 usec         
DE                 9.64 usec         
TE                295.0 K            
D1           1.00000000 sec          
TD0                   1              
SFO1        500.1330008 MHz          
NUC1                 1H              
P1                15.39 usec         
PLW1        32.00000000 W            

F2 - Processing parameters
SI                65536              
SF          500.1300092 MHz          
WDW                  EM              
SSB      0              
LB                 0.30 Hz           
GB       0              
PC                 1.00              
