# Supplementary material for: Photocyclization of 8‑Aryloxybenzo[e][1,2,4]triazines Revisited: Unambiguous Structural Assignment of Planar Blatter Radicals by Correlation NMR Spectroscopy
Source: J Org Chem. 2025 Jun 27;90(27):9425–30. doi: 10.1021/acs.joc.5c00741 (PMC12261333; doi:10.1021/acs.joc.5c00741)
Supplement: Supplementary file 6 [file jo5c00741_si_006.zip › 1e/10/pdata/1/auditp.txt]

##TITLE= Audit trail, TopSpin 3.5 pl 6
##JCAMPDX= 5.01
##ORIGIN= Bruker BioSpin GmbH
##OWNER= nmrsu
$$ C:\NMR_Data\Slawek\A_Bodzioch/H-131/10/pdata/1/auditp.txt
##AUDIT TRAIL=  $$ (NUMBER, WHEN, WHO, WHERE, PROCESS, VERSION, WHAT)
(   1,<2025-02-28 14:09:22.346 +0100>,<nmrsu>,<CZC10666NV>,<go4>,<TopSpin 3.5.6>,
      <created by zg
	started at 2025-02-28 14:07:21.407 +0100,
	POWCHK enabled, PULCHK disabled,
       configuration hash MD5:
       24 42 82 F3 92 CA 14 4F E2 11 C0 E8 D3 BB F4 7B
       data hash MD5: 64K
       5E 07 FA 67 C3 43 7A 11 BF 9F 65 73 E1 E4 3D ED>)
(   2,<2025-02-28 14:09:42.458 +0100>,<nmrsu>,<CZC10666NV>,<go4>,<TopSpin 3.5.6>,
      <continuing acquisition>)
(   3,<2025-02-28 14:11:43.592 +0100>,<nmrsu>,<CZC10666NV>,<go4>,<TopSpin 3.5.6>,
      <continue with go
	started at 2025-02-28 14:09:42.458 +0100,
	POWCHK enabled, PULCHK disabled,
       configuration hash MD5:
       24 42 82 F3 92 CA 14 4F E2 11 C0 E8 D3 BB F4 7B
       data hash MD5: 64K
       B5 78 BC 1D AE 5F 37 FB 57 EE 4A 90 C9 99 ED 3F>)
(   4,<2025-02-28 14:11:44.386 +0100>,<nmrsu>,<CZC10666NV>,<proc1d>,<TopSpin 3.5.6>,
      <Start of raw data processing
       efp LB = 0.3 FT_mod = 6 PKNL = 1 PHC0 = 71.29918 PHC1 = 6.23052 SI = 64K 
       data hash MD5: 64K
       53 20 03 42 DD 39 D0 9C 4B 65 7B E8 BF 9D 95 B0>)
(   5,<2025-02-28 14:41:07.334 +0100>,<nmrsu>,<CZC10666NV>,<dataserver>,<TopSpin 3.5.6>,
      <new intrng file generated by interactive integration
       data hash MD5: 64K
       53 20 03 42 DD 39 D0 9C 4B 65 7B E8 BF 9D 95 B0>)
##END=

$$ hash MD5
$$ 7F F4 DD 9C 66 5A 6C 94 08 B9 4E 3E DA 1E 9E 2F
