# Supplementary material for: Photocyclization of 8‑Aryloxybenzo[e][1,2,4]triazines Revisited: Unambiguous Structural Assignment of Planar Blatter Radicals by Correlation NMR Spectroscopy
Source: J Org Chem. 2025 Jun 27;90(27):9425–30. doi: 10.1021/acs.joc.5c00741 (PMC12261333; doi:10.1021/acs.joc.5c00741)
Supplement: Supplementary file 6 [file jo5c00741_si_006.zip › 1e/10/pdata/1/intrng]

A 1.0 #regions in PPM
# low field   high field  bias        slope
  8.685166018265646  8.582398580549517  -0.0  -0.0  # for region 1
  8.45064545527243  8.353148142567383  -0.0  -0.0  # for region 2
  7.961745999226166  7.881618637843286  -0.0  -0.0  # for region 3
  7.881618637843286  7.824801054317245  -0.0  -0.0  # for region 4
  7.824801054317245  7.754871720746731  -0.0  -0.0  # for region 5
  7.677658081595956  7.601901303561233  -0.0  -0.0  # for region 6
  7.593160136864919  7.530515108874667  -0.0  -0.0  # for region 7
  7.530515108874667  7.44018971967942  -0.0  -0.0  # for region 8
  6.785285951770035  6.700963951592699  -0.0  -0.0  # for region 9
  6.585021201348861  6.505969326182608  -0.0  -0.0  # for region 10
  6.421647326005273  6.339960388333478  -0.0  -0.0  # for region 11
