# Supplementary material for: Photocyclization of 8‑Aryloxybenzo[e][1,2,4]triazines Revisited: Unambiguous Structural Assignment of Planar Blatter Radicals by Correlation NMR Spectroscopy
Source: J Org Chem. 2025 Jun 27;90(27):9425–30. doi: 10.1021/acs.joc.5c00741 (PMC12261333; doi:10.1021/acs.joc.5c00741)
Supplement: Supplementary file 6 [file jo5c00741_si_006.zip › 1e/10/pdata/1/integrals.txt]

   Current data set:
   NAME =	H-131	EXPNO =	10	PROCNO = 1
   DU   =	C:/NMR_Data/Slawek/A_Bodzioch

   Number   Integrated Region     Integral
     1      8.685      8.582         1.00000
     2      8.451      8.353         1.00936
     3      7.962      7.882         1.94166
     4      7.882      7.825         1.89598
     5      7.825      7.755         1.06656
     6      7.678      7.602         1.94413
     7      7.593      7.531         1.13294
     8      7.531      7.440         2.80639
     9      6.785      6.701         0.96853
    10      6.585      6.506         0.95769
    11      6.422      6.340         0.96916
