# Supplementary material for: Photocyclization of 8‑Aryloxybenzo[e][1,2,4]triazines Revisited: Unambiguous Structural Assignment of Planar Blatter Radicals by Correlation NMR Spectroscopy
Source: J Org Chem. 2025 Jun 27;90(27):9425–30. doi: 10.1021/acs.joc.5c00741 (PMC12261333; doi:10.1021/acs.joc.5c00741)
Supplement: Supplementary file 6 [file jo5c00741_si_006.zip › 1e/15/pdata/1/parm.txt]

Current Data Parameters
NAME              H-131              
EXPNO                15              
PROCNO                1              

F1 - Acquisition parameters
TD                  512              
SFO1           500.1325 MHz          
FIDRES        10.743262 Hz           
SW               10.998 ppm          
FnMODE               QF              

F2 - Processing parameters
SI                 1024              
SF          500.1300092 MHz          
WDW               QSINE              
SSB      0              
LB       0 Hz           
GB       0              
PC                 1.00              

F1 - Processing parameters
SI                 1024              
MC2                  QF              
SF          500.1300092 MHz          
WDW               QSINE              
SSB      0              
LB       0 Hz           
GB       0              
