# Supplementary material for: Photocyclization of 8‑Aryloxybenzo[e][1,2,4]triazines Revisited: Unambiguous Structural Assignment of Planar Blatter Radicals by Correlation NMR Spectroscopy
Source: J Org Chem. 2025 Jun 27;90(27):9425–30. doi: 10.1021/acs.joc.5c00741 (PMC12261333; doi:10.1021/acs.joc.5c00741)
Supplement: Supplementary file 6 [file jo5c00741_si_006.zip › 1e/15/pdata/1/auditp.txt]

##TITLE= Audit trail, TopSpin 3.5 pl 6
##JCAMPDX= 5.01
##ORIGIN= Bruker BioSpin GmbH
##OWNER= nmrsu
$$ C:\NMR_Data\Slawek\A_Bodzioch/H-131/15/pdata/1/auditp.txt
##AUDIT TRAIL=  $$ (NUMBER, WHEN, WHO, WHERE, PROCESS, VERSION, WHAT)
(   1,<2025-02-28 15:55:44.863 +0100>,<nmrsu>,<CZC10666NV>,<go4>,<TopSpin 3.5.6>,
      <created by zg
	started at 2025-02-28 14:15:43.281 +0100,
	POWCHK enabled, PULCHK disabled,
       configuration hash MD5:
       24 42 82 F3 92 CA 14 4F E2 11 C0 E8 D3 BB F4 7B
       data hash MD5: 4K * 512
       44 DE AC CB DF D8 27 33 BF FF 21 5D D1 26 75 47>)
(   2,<2025-02-28 21:38:06.641 +0100>,<nmrsu>,<CZC10666NV>,<proc2d>,<TopSpin 3.5.6>,
      <Start of raw data processing
       xfb F2: SI = 1K WDW = 4 SSB = 0 FT_mod = 6 PKNL = 1 F1: SI = 1K ME_mod = 2 NCOEF = 32 WDW = 4 SSB = 0 FT_mod = 6 FCOR = 0.5 PH_mod = 2
       data hash MD5: 1K * 1K
       17 0E 9D DE B7 93 21 34 5B 7C 5B 28 B4 C4 30 D8>)
##END=

$$ hash MD5
$$ E9 EE 7C 55 F1 DA 89 32 8F F0 68 49 11 75 00 7C
