# Supplementary material for: Photocyclization of 8‑Aryloxybenzo[e][1,2,4]triazines Revisited: Unambiguous Structural Assignment of Planar Blatter Radicals by Correlation NMR Spectroscopy
Source: J Org Chem. 2025 Jun 27;90(27):9425–30. doi: 10.1021/acs.joc.5c00741 (PMC12261333; doi:10.1021/acs.joc.5c00741)
Supplement: Supplementary file 6 [file jo5c00741_si_006.zip › 1e/13/pdata/1/parm.txt]

Current Data Parameters
NAME              H-131              
EXPNO                13              
PROCNO                1              

F2 - Acquisition Parameters
Date_          20250228              
Time              15.57 h            
INSTRUM      AV_III_500              
PROBHD   Z119877_0018 (              
PULPROG          mlevph              
TD                 4096              
SOLVENT            DMSO              
NS                   16              
DS                   32              
SWH            5498.534 Hz           
FIDRES         2.684831 Hz           
AQ            0.3724629 sec          
RG                 1820              
DW               90.933 usec         
DE                 6.50 usec         
TE                295.0 K            
D0           0.00007647 sec          
D1           2.00000000 sec          
D9           0.12000000 sec          
D12          0.00002000 sec          
IN0          0.00018180 sec          
L1                   60              
TDav                  1              
SFO1        500.1325098 MHz          
NUC1                 1H              
P1                16.38 usec         
P5                20.01 usec         
P6                30.00 usec         
P7                60.00 usec         
P17             2500.00 usec         
PLW1        32.00000000 W            
PLW10        8.00000000 W            

F1 - Acquisition parameters
TD                  512              
SFO1           500.1325 MHz          
FIDRES        21.486525 Hz           
SW               10.998 ppm          
FnMODE      States-TPPI              

F2 - Processing parameters
SI                 2048              
SF          500.1300092 MHz          
WDW               QSINE              
SSB                   2              
LB       0 Hz           
GB       0              
PC                 1.00              

F1 - Processing parameters
SI                 2048              
MC2         States-TPPI              
SF          500.1300092 MHz          
WDW               QSINE              
SSB                   2              
LB       0 Hz           
GB       0              
