# Supplementary material for: Photocyclization of 8‑Aryloxybenzo[e][1,2,4]triazines Revisited: Unambiguous Structural Assignment of Planar Blatter Radicals by Correlation NMR Spectroscopy
Source: J Org Chem. 2025 Jun 27;90(27):9425–30. doi: 10.1021/acs.joc.5c00741 (PMC12261333; doi:10.1021/acs.joc.5c00741)
Supplement: Supplementary file 6 [file jo5c00741_si_006.zip › 1e/13/pdata/1/auditp.txt]

##TITLE= Audit trail, TopSpin 3.5 pl 6
##JCAMPDX= 5.01
##ORIGIN= Bruker BioSpin GmbH
##OWNER= nmrsu
$$ C:\NMR_Data\Slawek\A_Bodzioch/H-131/13/pdata/1/auditp.txt
##AUDIT TRAIL=  $$ (NUMBER, WHEN, WHO, WHERE, PROCESS, VERSION, WHAT)
(   1,<2025-02-28 21:41:16.854 +0100>,<nmrsu>,<CZC10666NV>,<go4>,<TopSpin 3.5.6>,
      <created by zg
	started at 2025-02-28 15:55:45.185 +0100,
	POWCHK enabled, PULCHK disabled,
       configuration hash MD5:
       24 42 82 F3 92 CA 14 4F E2 11 C0 E8 D3 BB F4 7B
       data hash MD5: 4K * 512
       AB F1 4E 25 3D F0 88 CE A8 D0 E2 33 D1 73 CA 5E>)
(   2,<2025-03-04 13:19:36.056 +0100>,<nmrsu>,<CZC10666NV>,<proc2d>,<TopSpin 3.5.6>,
      <Start of raw data processing
       xfb F2: SI = 2K WDW = 4 SSB = 2 FT_mod = 6 PKNL = 1 PHC0 = 159.5873 PHC1 = -8.6 F1: SI = 2K WDW = 4 SSB = 2 FT_mod = 4 FCOR = 0.5 PHC0 = 178.9355 PHC1 = -176.05
       data hash MD5: 2K * 2K
       94 5E 3F 02 1B ED A0 CC FE A7 47 76 39 7A 97 3F>)
(   3,<2025-03-04 13:20:32.938 +0100>,<nmrsu>,<CZC10666NV>,<proc2d>,<TopSpin 3.5.6>,
      <pk2 fgphup F2: PHC0 = 3.645703 PHC1 = -5.8
       data hash MD5: 2K * 2K
       8C 46 43 F7 2E C9 97 EF A3 FD 4F B8 EA 0D 0F FB>)
##END=

$$ hash MD5
$$ 34 B9 B0 0C 80 97 D9 88 FE A6 EC 86 54 D1 71 C6
