# Supplementary material for: Photocyclization of 8‑Aryloxybenzo[e][1,2,4]triazines Revisited: Unambiguous Structural Assignment of Planar Blatter Radicals by Correlation NMR Spectroscopy
Source: J Org Chem. 2025 Jun 27;90(27):9425–30. doi: 10.1021/acs.joc.5c00741 (PMC12261333; doi:10.1021/acs.joc.5c00741)
Supplement: Supplementary file 7 [file jo5c00741_si_007.zip › 1f/16/audita.txt]

##TITLE= Audit trail, TopSpin 3.5 pl 6
##JCAMPDX= 5.01
##ORIGIN= Bruker BioSpin GmbH
##OWNER= nmrsu
$$ C:/NMR_Data/Slawek/A_Bodzioch/1[5]H/31/audita.txt
##AUDIT TRAIL=  $$ (NUMBER, WHEN, WHO, WHERE, PROCESS, VERSION, WHAT)
(   1,<2023-12-21 06:53:28.206 +0100>,<nmrsu>,<CZC10666NV>,<go4>,<TopSpin 3.5.6>,
      <created by zg
	started at 2023-12-20 13:11:56.039 +0100,
	POWCHK enabled, PULCHK disabled,
       configuration hash MD5:
       C6 B0 54 4A 84 6A 11 3C 20 3D 73 89 61 69 C6 DB
       data hash MD5: 4K * 512
       B9 01 F1 57 EC AC BB 88 90 18 ED E2 47 33 96 D0>)
(   2,<2024-11-25 09:22:16.116 +0100>,<nmrsu>,<CZC10666NV>,<dirdata>,<TopSpin 3.5.6>,
      <wrpa from 1 31 "Hel_5_Ph" "C:\NMR_Data\Slawek\A_Bodzioch"
       data hash MD5: 4K * 512
       B9 01 F1 57 EC AC BB 88 90 18 ED E2 47 33 96 D0>)
##END=

$$ hash MD5
$$ 63 22 AC 08 FC 8D 15 49 B0 7E 29 BC 4D 9D 14 93
