# Supplementary material for: Photocyclization of 8‑Aryloxybenzo[e][1,2,4]triazines Revisited: Unambiguous Structural Assignment of Planar Blatter Radicals by Correlation NMR Spectroscopy
Source: J Org Chem. 2025 Jun 27;90(27):9425–30. doi: 10.1021/acs.joc.5c00741 (PMC12261333; doi:10.1021/acs.joc.5c00741)
Supplement: Supplementary file 7 [file jo5c00741_si_007.zip › 1f/16/shimvalues]

# Wed Dec 20 13:15:24 2023
#$$PROBEIDENTIFIER=Z119877_0018
#$$PROBENAME=PA TBO 500S2 BB-H/F-D-05 Z FB
#$$SHIMID=292722
#
# Active Shim Gradients
#
Z           		-5333           
Z2          		-2853           
Z3          		-838            
Z4          		1025            
Z5          		1043            
Z6          		2534            
Z7          		-2830           
Z8          		0               
X           		4380            
XZ          		-2641           
XZ2         		-1424           
XZ3         		-1036           
XZ4         		-3499           
XZ5         		-2578           
Y           		39              
YZ          		621             
YZ2         		-1780           
YZ3         		1728            
YZ4         		-942            
YZ5         		15754           
XY          		5717            
XYZ         		3581            
XYZ2        		642             
XYZ3        		-714            
XYZ4        		-1159           
XYZ5        		0               
(X2-Y2)     		-9918           
(X2-Y2)Z    		7947            
(X2-Y2)Z2   		545             
(X2-Y2)Z3   		-3154           
(X2-Y2)Z4   		-910            
(X2-Y2)Z5   		0               
X3          		-2707           
X3Z         		-4472           
Y3          		-1486           
Y3Z         		4215            
#
# Lock Parameter
#
FIELD		3903.145
LOCKPHASE		358.701 
LOCKPOWER		-20.000 
LOCKGAIN		111.212 
LOCKDC		-20.400 
LOCKSHIFT		2.490   
LOOPGAIN		-12.980 
LOOPTIME		0.550   
LOOPFILTER		32.000  
#
IEEE64_VERSION_CODE 1
#
# Shim currents 
#
SHIM_SETTING [1 ]  -2975.02322505  
SHIM_SETTING [2 ]  -3244.50409929  
SHIM_SETTING [3 ]  1412.93964090   
SHIM_SETTING [4 ]  -3196.50687956  
SHIM_SETTING [5 ]  1848.95802854   
SHIM_SETTING [6 ]  -199.99135802   
SHIM_SETTING [7 ]  -21.35675107    
SHIM_SETTING [8 ]  4674.98555122   
SHIM_SETTING [9 ]  202.71231552    
SHIM_SETTING [10]  885.08286994    
SHIM_SETTING [11]  0.00000000      
SHIM_SETTING [12]  -5701.13200000  
SHIM_SETTING [13]  2728.84800000   
SHIM_SETTING [14]  855.99600000    
SHIM_SETTING [15]  -4067.26442659  
SHIM_SETTING [16]  4875.90657341   
SHIM_SETTING [17]  7993.59237453   
SHIM_SETTING [18]  9603.59962548   
SHIM_SETTING [19]  -3964.38841490  
SHIM_SETTING [20]  3590.02248723   
SHIM_SETTING [21]  -676.05800000   
SHIM_SETTING [22]  -11911.36700000 
SHIM_SETTING [23]  -1810.53200000  
SHIM_SETTING [24]  -17003.05200000 
SHIM_SETTING [25]  -6054.18300000  
SHIM_SETTING [26]  -3298.75300000  
SHIM_SETTING [27]  -3481.83100000  
SHIM_SETTING [28]  5334.40642661   
SHIM_SETTING [29]  1320.98700000   
SHIM_SETTING [30]  1149.20000000   
SHIM_SETTING [31]  4219.21419473   
SHIM_SETTING [32]  -9968.07257339  
SHIM_SETTING [33]  6855.93700000   
SHIM_SETTING [34]  749.00800000    
SHIM_SETTING [35]  9382.64700000   
SHIM_SETTING [36]  3430.29600000   
SHIM_SETTING [37]  -17250.19424162 
SHIM_SETTING [38]  16919.66216928  
SHIM_SETTING [39]  41.02380526     
SHIM_SETTING [40]  0.00000000      
