# Supplementary material for: Photocyclization of 8‑Aryloxybenzo[e][1,2,4]triazines Revisited: Unambiguous Structural Assignment of Planar Blatter Radicals by Correlation NMR Spectroscopy
Source: J Org Chem. 2025 Jun 27;90(27):9425–30. doi: 10.1021/acs.joc.5c00741 (PMC12261333; doi:10.1021/acs.joc.5c00741)
Supplement: Supplementary file 7 [file jo5c00741_si_007.zip › 1f/15/shimvalues]

# Fri Dec 08 00:31:23 2023
#$$PROBEIDENTIFIER=Z119877_0018
#$$PROBENAME=PA TBO 500S2 BB-H/F-D-05 Z FB
#$$SHIMID=292722
#
# Active Shim Gradients
#
Z           		-5298           
Z2          		-2862           
Z3          		-908            
Z4          		919             
Z5          		1168            
Z6          		2534            
Z7          		-2830           
Z8          		0               
X           		4401            
XZ          		-2575           
XZ2         		-1424           
XZ3         		-1036           
XZ4         		-3499           
XZ5         		-2578           
Y           		20              
YZ          		639             
YZ2         		-1780           
YZ3         		1728            
YZ4         		-942            
YZ5         		15754           
XY          		5717            
XYZ         		3581            
XYZ2        		642             
XYZ3        		-714            
XYZ4        		-1159           
XYZ5        		0               
(X2-Y2)     		-9918           
(X2-Y2)Z    		7947            
(X2-Y2)Z2   		545             
(X2-Y2)Z3   		-3154           
(X2-Y2)Z4   		-910            
(X2-Y2)Z5   		0               
X3          		-2707           
X3Z         		-4472           
Y3          		-1486           
Y3Z         		4215            
#
# Lock Parameter
#
FIELD		3904.304
LOCKPHASE		359.769 
LOCKPOWER		-20.000 
LOCKGAIN		111.613 
LOCKDC		-20.400 
LOCKSHIFT		2.490   
LOOPGAIN		-12.980 
LOOPTIME		0.550   
LOOPFILTER		32.000  
#
IEEE64_VERSION_CODE 1
#
# Shim currents 
#
SHIM_SETTING [1 ]  -2960.05351353  
SHIM_SETTING [2 ]  -3268.90262321  
SHIM_SETTING [3 ]  1454.06450707   
SHIM_SETTING [4 ]  -3119.42591555  
SHIM_SETTING [5 ]  1936.99824998   
SHIM_SETTING [6 ]  -352.36613602   
SHIM_SETTING [7 ]  -74.00599685    
SHIM_SETTING [8 ]  4507.44314642   
SHIM_SETTING [9 ]  184.30196545    
SHIM_SETTING [10]  822.38370973    
SHIM_SETTING [11]  0.00000000      
SHIM_SETTING [12]  -5701.13200000  
SHIM_SETTING [13]  2728.84800000   
SHIM_SETTING [14]  855.99600000    
SHIM_SETTING [15]  -3982.29978898  
SHIM_SETTING [16]  4828.87121102   
SHIM_SETTING [17]  8046.20538582   
SHIM_SETTING [18]  9592.98661419   
SHIM_SETTING [19]  -3942.75855379  
SHIM_SETTING [20]  3588.27012671   
SHIM_SETTING [21]  -676.05800000   
SHIM_SETTING [22]  -11911.36700000 
SHIM_SETTING [23]  -1810.53200000  
SHIM_SETTING [24]  -17003.05200000 
SHIM_SETTING [25]  -6054.18300000  
SHIM_SETTING [26]  -3298.75300000  
SHIM_SETTING [27]  -3481.83100000  
SHIM_SETTING [28]  5335.24794496   
SHIM_SETTING [29]  1320.98700000   
SHIM_SETTING [30]  1149.20000000   
SHIM_SETTING [31]  4208.83592508   
SHIM_SETTING [32]  -10003.23105504 
SHIM_SETTING [33]  6855.93700000   
SHIM_SETTING [34]  749.00800000    
SHIM_SETTING [35]  9382.64700000   
SHIM_SETTING [36]  3430.29600000   
SHIM_SETTING [37]  -17262.37492904 
SHIM_SETTING [38]  16913.85845140  
SHIM_SETTING [39]  13.40207491     
SHIM_SETTING [40]  0.00000000      
