# Supplementary material for: Photocyclization of 8‑Aryloxybenzo[e][1,2,4]triazines Revisited: Unambiguous Structural Assignment of Planar Blatter Radicals by Correlation NMR Spectroscopy
Source: J Org Chem. 2025 Jun 27;90(27):9425–30. doi: 10.1021/acs.joc.5c00741 (PMC12261333; doi:10.1021/acs.joc.5c00741)
Supplement: Supplementary file 7 [file jo5c00741_si_007.zip › 1f/15/acqu]

##TITLE= Parameter file, TopSpin 3.5 pl 6
##JCAMPDX= 5.0
##DATATYPE= Parameter Values
##NPOINTS= 1	$$ modification sequence number
##ORIGIN= Bruker BioSpin GmbH
##OWNER= nmrsu
$$ 2024-11-25 09:22:07.326 +0100  nmrsu@CZC10666NV
$$ C:/NMR_Data/Slawek/A_Bodzioch/1[5]H/15/acqu
$$ process C:\Bruker\TopSpin3.5pl6\prog\mod\dirdata.exe
##$ACQT0= 0
##$AMP= (0..31)
100 100 100 100 100 100 100 100 100 100 100 100 100 100 100 100 100 100
100 100 100 100 100 100 100 100 100 100 100 100 100 100
##$AMPCOIL= (0..19)
0 0 0 0 0 0 0 0 0 0 0 0 0 0 0 0 0 0 0 0
##$ANAVPT= 1
##$AQSEQ= 0
##$AQ_mod= 3
##$AUNM= <au_getlcosy>
##$AUTOPOS= <>
##$BF1= 500.13
##$BF2= 500.13
##$BF3= 500.13
##$BF4= 500.13
##$BF5= 500.13
##$BF6= 500.13
##$BF7= 500.13
##$BF8= 500.13
##$BWFAC= (0..63)
0 0 0 0 0 0 0 0 0 0 0 0 0 0 0 0 0 0 0 0 0 0 0 0 0 0 0 0 0 0 0 0 0 0 0 0
0 0 0 0 0 0 0 0 0 0 0 0 0 0 0 0 0 0 0 0 0 0 0 0 0 0 0 0
##$BYTORDA= 0
##$CAGPARS= (0..11)
0 0 0 0 0 0 0 0 0 0 0 0
##$CHEMSTR= <none>
##$CNST= (0..63)
1 1 145 1 1 1 1 1 1 1 1 1 1 1 1 1 1 1 1 1 1 1 1 1 1 1 1 1 1 1 1 1 1 1 1
1 1 1 1 1 1 1 1 1 1 1 1 1 1 1 1 1 1 1 1 1 1 1 1 1 1 1 1 1
##$CPDPRG= (0..8)
<> <> <> <> <> <> <> <> <>
##$D= (0..63)
0 1 0 0 0 0 0 0 0 0 0 0 0 0 0 0 0.0002 0 0 0 0 0 0 0 0 0 0 0 0 0 0 0 0
0 0 0 0 0 0 0 0 0 0 0 0 0 0 0 0 0 0 0 0 0 0 0 0 0 0 0 0 0 0 0
##$DATE= 0
##$DE= 6.5
##$DECBNUC= <off>
##$DECIM= 3328
##$DECNUC= <off>
##$DECSTAT= 4
##$DIGMOD= 1
##$DIGTYP= 12
##$DQDMODE= 0
##$DR= 22
##$DS= 8
##$DSPFIRM= 0
##$DSPFVS= 0
##$DTYPA= 0
##$EXP= <A-COSY>
##$FCUCHAN= (0..9)
0 2 0 0 0 0 0 0 0 0
##$FL1= 90
##$FL2= 90
##$FL3= 90
##$FL4= 90
##$FN_INDIRECT= (0..7)
0 0 0 0 0 0 0 0
##$FOV= 20
##$FQ1LIST= <freqlist>
##$FQ2LIST= <freqlist>
##$FQ3LIST= <freqlist>
##$FQ4LIST= <freqlist>
##$FQ5LIST= <freqlist>
##$FQ6LIST= <freqlist>
##$FQ7LIST= <freqlist>
##$FQ8LIST= <freqlist>
##$FRQLO3= 0
##$FRQLO3N= 0
##$FS= (0..7)
83 83 83 83 83 83 83 83
##$FTLPGN= 0
##$FW= 4032000
##$FnILOOP= 0
##$FnMODE= 0
##$FnTYPE= 0
##$GPNAM= (0..31)
<SMSQ10.100> <SMSQ10.100> <SMSQ10.100> <SMSQ10.100> <SMSQ10.100> <SMSQ10.100>
<SMSQ10.100> <SMSQ10.100> <SMSQ10.100> <SMSQ10.100> <SMSQ10.100> <SMSQ10.100>
<SMSQ10.100> <SMSQ10.100> <SMSQ10.100> <SMSQ10.100> <SMSQ10.100> <SMSQ10.100>
<SMSQ10.100> <SMSQ10.100> <SMSQ10.100> <SMSQ10.100> <SMSQ10.100> <SMSQ10.100>
<SMSQ10.100> <SMSQ10.100> <SMSQ10.100> <SMSQ10.100> <SMSQ10.100> <SMSQ10.100>
<SMSQ10.100> <SMSQ10.100>
##$GPX= (0..31)
0 0 0 0 0 0 0 0 0 0 0 0 0 0 0 0 0 0 0 0 0 0 0 0 0 0 0 0 0 0 0 0
##$GPY= (0..31)
0 0 0 0 0 0 0 0 0 0 0 0 0 0 0 0 0 0 0 0 0 0 0 0 0 0 0 0 0 0 0 0
##$GPZ= (0..31)
0 10 10 0 0 0 0 0 0 0 0 0 0 0 0 0 0 0 0 0 0 0 0 0 0 0 0 0 0 0 0 0
##$GRDPROG= <>
##$GRPDLY= -1
##$HDDUTY= 20
##$HDRATE= 1
##$HGAIN= (0..3)
0 0 0 0
##$HL1= 90
##$HL2= 90
##$HL3= 90
##$HL4= 90
##$HOLDER= 0
##$HPMOD= (0..7)
0 0 0 0 0 0 0 0
##$HPPRGN= 0
##$IN= (0..63)
0 0 0 0 0 0 0 0 0 0 0 0 0 0 0 0 0 0 0 0 0 0 0 0 0 0 0 0 0 0 0 0 0 0 0 0
0 0 0 0 0 0 0 0 0 0 0 0 0 0 0 0 0 0 0 0 0 0 0 0 0 0 0 0
##$INF= (0..7)
0 152.533424222987 0 0 0 0 0 0
##$INP= (0..63)
0 0 0 0 0 0 0 0 0 0 0 0 0 0 0 0 0 0 0 0 0 0 0 0 0 0 0 0 0 0 0 0 0 0 0 0
0 0 0 0 0 0 0 0 0 0 0 0 0 0 0 0 0 0 0 0 0 0 0 0 0 0 0 0
##$INSTRUM= <>
##$INTEGFAC= (0..63)
0 0 0 0 0 0 0 0 0 0 0 0 0 0 0 0 0 0 0 0 0 0 0 0 0 0 0 0 0 0 0 0 0 0 0 0
0 0 0 0 0 0 0 0 0 0 0 0 0 0 0 0 0 0 0 0 0 0 0 0 0 0 0 0
##$L= (0..31)
1 1 1 1 1 1 1 1 1 1 1 1 1 1 1 1 1 1 1 1 1 1 1 1 1 1 1 1 1 1 1 1
##$LFILTER= 10
##$LGAIN= -10
##$LINPSTP= 0
##$LOCKED= no
##$LOCKFLD= 0
##$LOCKGN= 0
##$LOCKPOW= -20
##$LOCKPPM= 0
##$LOCNUC= <2H>
##$LOCPHAS= 0
##$LOCSHFT= yes
##$LOCSW= 0
##$LTIME= 0.1
##$MASR= 4200
##$MASRLST= <masrlst>
##$MULEXPNO= (0..15)
0 0 0 0 0 0 0 0 0 0 0 0 0 0 0 0
##$NBL= 1
##$NC= 0
##$NLOGCH= 3
##$NOVFLW= 0
##$NS= 8
##$NUC1= <1H>
##$NUC2= <off>
##$NUC3= <off>
##$NUC4= <off>
##$NUC5= <off>
##$NUC6= <off>
##$NUC7= <off>
##$NUC8= <off>
##$NUCLEUS= <off>
##$NUSLIST= <automatic>
##$NusAMOUNT= 25
##$NusFPNZ= no
##$NusJSP= 0
##$NusSEED= 54321
##$NusSPTYPE= 0
##$NusT2= 1
##$NusTD= 0
##$O1= 2509.79523502792
##$O2= 3006.88
##$O3= 3006.88
##$O4= 3006.88
##$O5= 3006.88
##$O6= 3006.88
##$O7= 3006.88
##$O8= 3006.88
##$OVERFLW= 0
##$P= (0..63)
15 15 30 0 0 19.8 30 60 20000 0 0 80000 80000 1000 0 0 1000 2500 100000
600 0 0 0 0 0 100 100000 15 1000 1000 0 0 20000 0 0 0 0 0 0 0 2000 0 0
0 240 0 80000 46600 10000 0 0 0 0 0 0 0 0 0 0 0 0 0 0 0
##$PACOIL= (0..15)
1 3 2 0 0 0 0 0 0 0 0 0 0 0 0 0
##$PAPS= 2
##$PARMODE= 1
##$PCPD= (0..9)
100 80 100 100 100 100 100 100 100 100
##$PEXSEL= (0..9)
1 1 1 1 1 1 1 1 1 1
##$PHCOR= (0..31)
0 0 0 0 0 0 0 0 0 0 0 0 0 0 0 0 0 0 0 0 0 0 0 0 0 0 0 0 0 0 0 0
##$PHLIST= <>
##$PHP= 1
##$PH_ref= 0
##$PL= (0..63)
120 120 120 120 120 120 120 120 120 120 120 120 120 120 120 120 120 120
120 120 120 120 120 120 120 120 120 120 120 120 120 120 120 120 120 120
120 120 120 120 120 120 120 120 120 120 120 120 120 120 120 120 120 120
120 120 120 120 120 120 120 120 120 120
##$PLSTEP= 0.1
##$PLSTRT= -6
##$PLW= (0..63)
0 32 0 0 0 0 0 0 0 0.000288 8 0.59504 0 0 0 0 0 0 32 1.125 0 0 0 0 0 0
0 2.88 0 8 0 0 1.152e-005 0 0 0 0 0 0 0 0 0 0 0 0 0 0 0 0 0 0 0 0 0 0 0
0 0 0 0 0 0 0 0
##$PLWMAX= (0..7)
0 0 0 0 0 0 0 0
##$PQPHASE= 0
##$PQSCALE= 1
##$PR= 1
##$PRECHAN= (0..15)
-1 2 0 3 -1 1 -1 -1 -1 -1 -1 -1 -1 -1 -1 -1
##$PRGAIN= 0
##$PROBHD= <>
##$PULPROG= <cosygpppqf>
##$PW= 0
##$PYNM= <acqu.py>
##$ProjAngle= 0
##$QNP= 1
##$RD= 0
##$RECCHAN= (0..15)
0 2 0 0 0 0 0 0 0 0 0 0 0 0 0 0
##$RECPH= 0
##$RECPRE= (0..15)
-1 0 -1 -1 -1 -1 -1 -1 -1 -1 -1 -1 -1 -1 -1 -1
##$RECPRFX= (0..15)
1 0 0 0 0 0 0 0 0 0 0 0 0 0 0 0
##$RECSEL= (0..15)
0 0 1 0 0 0 0 0 0 0 0 0 0 0 0 0
##$RG= 2050
##$RO= 0
##$RSEL= (0..15)
0 0 2 0 0 0 0 0 0 0 0 0 0 0 0 0
##$S= (0..7)
83 83 83 83 83 83 83 83
##$SELREC= (0..9)
0 0 0 0 0 0 0 0 0 0
##$SFO1= 500.132509795235
##$SFO2= 500.13300688
##$SFO3= 500.13300688
##$SFO4= 500.13300688
##$SFO5= 500.13300688
##$SFO6= 500.13300688
##$SFO7= 500.13300688
##$SFO8= 500.13300688
##$SOLVENT= <DMSO>
##$SOLVOLD= <off>
##$SP= (0..63)
120 120 120 120 120 120 120 120 120 120 120 120 120 120 120 120 120 120
120 120 120 120 120 120 120 120 120 120 120 120 120 120 120 120 120 120
120 120 120 120 120 120 120 120 120 120 120 120 120 120 120 120 120 120
120 120 120 120 120 120 120 120 120 120
##$SPECTR= 0
##$SPINCNT= 0
##$SPNAM= (0..63)
<> <Gaus1_270.1000> <Gaus1_180r.1000> <> <> <Sinc1.1000> <Squa100.1000>
<> <Squa100.1000> <> <Sinc1.1000> <Sinc1.1000> <> <> <> <> <> <> <> <Sinc1.1000>
<Sinc1.1000> <Sinc1.1000> <Sinc1.1000> <> <> <> <> <> <> <Crp60,20,20.10>
<Bip720,50,20.1> <> <> <> <Rsnob.1000> <Gaus1_180r.1000> <Gaus1_180r.1000>
<> <> <> <> <Squa100.1000> <> <> <> <> <> <> <> <> <> <> <> <> <> <> <>
<> <> <> <> <> <> <>
##$SPOAL= (0..63)
0.5 1 0.5 0.5 0.5 0.5 0.5 0.5 0.5 0.5 0.5 0.5 0.5 0.5 0.5 0.5 0.5 0.5 0.5
1 1 1 1 0.5 0.5 0.5 0.5 0.5 0.5 0.5 0.5 0.5 0.5 0.5 0.5 0.5 0.5 0.5 0.5
0.5 0.5 0.5 0.5 0.5 0.5 0.5 0.5 0.5 0.5 0.5 0.5 0.5 0.5 0.5 0.5 0.5 0.5
0.5 0.5 0.5 0.5 0.5 0.5 0.5
##$SPOFFS= (0..63)
0 0 0 0 0 0 0 0 0 0 0 0 0 0 0 0 0 0 0 0 0 0 0 0 0 0 0 0 0 0 0 0 0 0 0 0
0 0 0 0 0 0 0 0 0 0 0 0 0 0 0 0 0 0 0 0 0 0 0 0 0 0 0 0
##$SPPEX= (0..63)
0 0 0 0 0 0 0 0 0 0 0 0 0 0 0 0 0 0 0 0 0 0 0 0 0 0 0 0 0 0 0 0 0 0 0 0
0 0 0 0 0 0 0 0 0 0 0 0 0 0 0 0 0 0 0 0 0 0 0 0 0 0 0 0
##$SPW= (0..63)
0 5.9771e-005 2.6565e-005 0 0 0.020761 0.000288 0 7.2e-007 0 0.020761 0.020761
0 0 0 0 0 0 0 4.240475e-005 6.591681e-005 3.077848e-005 0.0001659858 0
0 0 0 0 0 0.27502 8 0 0 0 0.00029042 2.6565e-005 0.0017002 0 0 0 0 7.2e-007
0 0 0 0 0 0 0 0 0 0 0 0 0 0 0 0 0 0 0 0 0 0
##$SUBNAM= (0..9)
<> <> <> <> <> <> <> <> <> <>
##$SW= 12.0160462815662
##$SWIBOX= (0..19)
0 0 2 0 0 0 0 0 0 0 0 0 0 0 0 0 0 0 0 0
##$SW_h= 6009.61538461538
##$SWfinal= 0
##$SigLockShift= 0
##$TD= 4096
##$TD0= 1
##$TD_INDIRECT= (0..7)
0 512 0 0 0 0 0 0
##$TDav= 0
##$TE= 343
##$TE1= 300
##$TE2= 300
##$TE3= 300
##$TE4= 300
##$TEG= 300
##$TE_MAGNET= 300
##$TE_PIDX= 0
##$TE_STAB= (0..9)
0 0 0 0 0 0 0 0 0 0
##$TL= (0..7)
120 120 120 120 120 120 120 120
##$TOTROT= (0..63)
0 0 0 0 0 0 0 0 0 0 0 0 0 0 0 0 0 0 0 0 0 0 0 0 0 0 0 0 0 0 0 0 0 0 0 0
0 0 0 0 0 0 0 0 0 0 0 0 0 0 0 0 0 0 0 0 0 0 0 0 0 0 0 0
##$TUBE_TYPE= <>
##$USERA1= <>
##$USERA2= <>
##$USERA3= <>
##$USERA4= <>
##$USERA5= <>
##$V9= 5
##$VALIDCODE= 0
##$VALIST= <>
##$VCLIST= <>
##$VDLIST= <>
##$VPLIST= <>
##$VTLIST= <>
##$WBST= 1024
##$WBSW= 4
##$XGAIN= (0..3)
0 0 0 0
##$XL= 0
##$YL= 0
##$YMAX_a= 0
##$YMIN_a= 0
##$ZGOPTNS= <>
##$ZL1= 120
##$ZL2= 120
##$ZL3= 120
##$ZL4= 120
##END=
