# Supplementary material for: Photocyclization of 8‑Aryloxybenzo[e][1,2,4]triazines Revisited: Unambiguous Structural Assignment of Planar Blatter Radicals by Correlation NMR Spectroscopy
Source: J Org Chem. 2025 Jun 27;90(27):9425–30. doi: 10.1021/acs.joc.5c00741 (PMC12261333; doi:10.1021/acs.joc.5c00741)
Supplement: Supplementary file 7 [file jo5c00741_si_007.zip › 1f/16/pdata/1/parm.txt]

Current Data Parameters
NAME              1[5]H              
EXPNO                16              
PROCNO                1              

F2 - Acquisition Parameters
Date_          20231220              
Time              13.15 h            
INSTRUM      AV_III_500              
PROBHD   Z119877_0018 (              
PULPROG         roesyph              
TD                 4096              
SOLVENT            DMSO              
NS                   48              
DS                   32              
SWH            6493.506 Hz           
FIDRES         3.170657 Hz           
AQ            0.3153920 sec          
RG                 2050              
DW               77.000 usec         
DE                 6.50 usec         
TE                295.0 K            
D0           0.00006345 sec          
D1           2.00000000 sec          
D12          0.00002000 sec          
IN0          0.00015400 sec          
TDav                  1              
SFO1        500.1327599 MHz          
NUC1                 1H              
P1                15.00 usec         
P15           250000.00 usec         
PLW1        32.00000000 W            
PLW11        0.59504002 W            

F1 - Acquisition parameters
TD                  512              
SFO1           500.1328 MHz          
FIDRES        25.365259 Hz           
SW               12.984 ppm          
FnMODE      States-TPPI              

F2 - Processing parameters
SI                 2048              
SF          500.1300091 MHz          
WDW               QSINE              
SSB                   2              
LB       0 Hz           
GB       0              
PC                 1.40              

F1 - Processing parameters
SI                 2048              
MC2         States-TPPI              
SF          500.1300091 MHz          
WDW               QSINE              
SSB                   2              
LB       0 Hz           
GB       0              
