# Supplementary material for: Photocyclization of 8‑Aryloxybenzo[e][1,2,4]triazines Revisited: Unambiguous Structural Assignment of Planar Blatter Radicals by Correlation NMR Spectroscopy
Source: J Org Chem. 2025 Jun 27;90(27):9425–30. doi: 10.1021/acs.joc.5c00741 (PMC12261333; doi:10.1021/acs.joc.5c00741)
Supplement: Supplementary file 7 [file jo5c00741_si_007.zip › 1f/16/pdata/1/auditp.txt]

##TITLE= Audit trail, TopSpin 3.5 pl 6
##JCAMPDX= 5.01
##ORIGIN= Bruker BioSpin GmbH
##OWNER= Slawek
$$ D:\Bruker\NMR_Data\A_Bodzioch/1[5]H/16/pdata/1/auditp.txt
##AUDIT TRAIL=  $$ (NUMBER, WHEN, WHO, WHERE, PROCESS, VERSION, WHAT)
(   1,<2023-12-21 06:53:28.206 +0100>,<nmrsu>,<CZC10666NV>,<go4>,<TopSpin 3.5.6>,
      <created by zg
	started at 2023-12-20 13:11:56.039 +0100,
	POWCHK enabled, PULCHK disabled,
       configuration hash MD5:
       C6 B0 54 4A 84 6A 11 3C 20 3D 73 89 61 69 C6 DB
       data hash MD5: 4K * 512
       B9 01 F1 57 EC AC BB 88 90 18 ED E2 47 33 96 D0>)
(   2,<2024-11-25 09:22:16.116 +0100>,<nmrsu>,<CZC10666NV>,<dirdata>,<TopSpin 3.5.6>,
      <wrpa from 1 31 "Hel_5_Ph" "C:\NMR_Data\Slawek\A_Bodzioch"
       data hash MD5: 4K * 512
       B9 01 F1 57 EC AC BB 88 90 18 ED E2 47 33 96 D0>)
(   3,<2024-12-04 10:19:43.340 +0100>,<Slawek>,<SKK-Toshiba>,<proc2d>,<TopSpin 3.5.6>,
      <Start of raw data processing
       xfb F2: TDeff = 1K SI = 2K WDW = 4 SSB = 2 FT_mod = 6 PKNL = 1 PHC0 = 156.6901 PHC1 = -9.5 F1: SI = 2K WDW = 4 SSB = 2 FT_mod = 4 FCOR = 0.5 PHC0 = 180 PHC1 = -180
       data hash MD5: 2K * 2K
       EE D7 CC 41 92 13 D1 AF 52 21 26 6E 8E 5B A0 63>)
(   4,<2024-12-04 10:19:46.289 +0100>,<Slawek>,<SKK-Toshiba>,<proc2d>,<TopSpin 3.5.6>,
      <abs2 F2: ABSG = 5 ABSF1 = 11.99182 ABSF2 = -0.9918166
       data hash MD5: 2K * 2K
       91 21 3C 9D B9 4E D2 B8 40 6E 08 5D 98 66 4E 7A>)
(   5,<2024-12-04 10:19:47.100 +0100>,<Slawek>,<SKK-Toshiba>,<proc2d>,<TopSpin 3.5.6>,
      <abs1 F1: ABSG = 5 ABSF1 = 11.99182 ABSF2 = -0.9918166
       data hash MD5: 2K * 2K
       D6 4A 3C 02 B7 BB 2B DB BF 00 73 86 1A 3D 14 97>)
##END=

$$ hash MD5
$$ 98 92 54 0E 3E 73 20 0B 16 BC CE 24 73 E5 12 0C
