# Supplementary material for: Photocyclization of 8‑Aryloxybenzo[e][1,2,4]triazines Revisited: Unambiguous Structural Assignment of Planar Blatter Radicals by Correlation NMR Spectroscopy
Source: J Org Chem. 2025 Jun 27;90(27):9425–30. doi: 10.1021/acs.joc.5c00741 (PMC12261333; doi:10.1021/acs.joc.5c00741)
Supplement: Supplementary file 7 [file jo5c00741_si_007.zip › 1f/16/pdata/1/clevels]

##TITLE= Parameter file, TopSpin 3.5 pl 6
##JCAMPDX= 5.0
##DATATYPE= Parameter Values
##NPOINTS= 73	$$ modification sequence number
##ORIGIN= Bruker BioSpin GmbH
##OWNER= nmrsu
$$ 2024-12-04 09:54:17.345 +0100  nmrsu@CZC10666NV
$$ C:/NMR_Data/Slawek/A_Bodzioch/1[5]H/16/pdata/1/clevels
$$ process C:\Bruker\TopSpin3.5pl6\prog\mod\dataserver.exe
##$LEVELS= (0..255)
-132727161.8 -110605968.2 -92171640.1 -76809700.1 -64008083.4 -53340069.5
-44450057.9 -37041714.9 -30868095.8 -25723413.2 -21436177.6 -17863481.4
-14886234.5 -12405195.4 -10337662.8 -8614719 -7178932.5 -5982443.8 -4985369.8
-4154474.8 -3462062.4 -2885052 -2404210 -2003508.3 -1669590.3 -1391325.2
-1159437.7 -966198.1 -805165.1 -670970.9 -559142.4 -465952 465952 559142.4
670970.9 805165.1 966198.1 1159437.7 1391325.2 1669590.3 2003508.3 2404210
2885052 3462062.4 4154474.8 4985369.8 5982443.8 7178932.5 8614719 10337662.8
12405195.4 14886234.5 17863481.4 21436177.6 25723413.2 30868095.8 37041714.9
44450057.9 53340069.5 64008083.4 76809700.1 92171640.1 110605968.2 132727161.8
0 0 0 0 0 0 0 0 0 0 0 0 0 0 0 0 0 0 0 0 0 0 0 0 0 0 0 0 0 0 0 0 0 0 0 0
0 0 0 0 0 0 0 0 0 0 0 0 0 0 0 0 0 0 0 0 0 0 0 0 0 0 0 0 0 0 0 0 0 0 0 0
0 0 0 0 0 0 0 0 0 0 0 0 0 0 0 0 0 0 0 0 0 0 0 0 0 0 0 0 0 0 0 0 0 0 0 0
0 0 0 0 0 0 0 0 0 0 0 0 0 0 0 0 0 0 0 0 0 0 0 0 0 0 0 0 0 0 0 0 0 0 0 0
0 0 0 0 0 0 0 0 0 0 0 0 0 0 0 0 0 0 0 0 0 0 0 0 0 0 0 0 0 0 0 0 0 0 0 0
0 0 0 0 0 0 0 0 0 0 0 0
##$LEVSIGN= 3
##$MAXLEV= 32
##$METHOD= 0
##$NEGBASE= -465952
##$NEGINCR= 1.2
##$POSBASE= 465952
##$POSINCR= 1.2
##END=
