# Supplementary material for: Photocyclization of 8‑Aryloxybenzo[e][1,2,4]triazines Revisited: Unambiguous Structural Assignment of Planar Blatter Radicals by Correlation NMR Spectroscopy
Source: J Org Chem. 2025 Jun 27;90(27):9425–30. doi: 10.1021/acs.joc.5c00741 (PMC12261333; doi:10.1021/acs.joc.5c00741)
Supplement: Supplementary file 7 [file jo5c00741_si_007.zip › 1f/16/pdata/1/integ_points.txt]

# 2023-12-20 22:47:37 +0100  nmrsu@CZC10666NV
# DU=C:/NMR_Data/Slawek/A_Bodzioch, NAME=Hel_5_Ph, EXPNO=31, PROCNO=1
# No information provided by the integration algorithm
#
# size(F2) = 2048
# size(F1) = 2048
# value = index(F1) * size(F2) + index(F2)
#
795301 795302 795303 795304 795305 795306 795307 795308 795309 795310 795311 795312 795313 795314 795315 795316 795317 795318 795319 795320 795321 795322 795323 795324 795325 797349 797350 797351 797352 797353 797354 797355 797356 797357 797358 797359 797360 797361 797362 797363 797364 797365 797366 797367 797368 797369 797370 797371 797372 797373 799397 799398 799399 799400 799401 799402 799403 799404 799405 799406 799407 799408 799409 799410 799411 799412 799413 799414 799415 799416 799417 799418 799419 799420 799421 801445 801446 801447 801448 801449 801450 801451 801452 801453 801454 801455 801456 801457 801458 801459 801460 801461 801462 801463 801464 801465 801466 801467 801468 801469 803493 803494 803495 803496 803497 803498 803499 803500 803501 803502 803503 803504 803505 803506 803507 803508 803509 803510 803511 803512 803513 803514 803515 803516 803517 805541 805542 805543 805544 805545 805546 805547 805548 805549 805550 805551 805552 805553 805554 805555 805556 805557 805558 805559 805560 805561 805562 805563 805564 805565 807589 807590 807591 807592 807593 807594 807595 807596 807597 807598 807599 807600 807601 807602 807603 807604 807605 807606 807607 807608 807609 807610 807611 807612 807613 809637 809638 809639 809640 809641 809642 809643 809644 809645 809646 809647 809648 809649 809650 809651 809652 809653 809654 809655 809656 809657 809658 809659 809660 809661 811685 811686 811687 811688 811689 811690 811691 811692 811693 811694 811695 811696 811697 811698 811699 811700 811701 811702 811703 811704 811705 811706 811707 811708 811709 813733 813734 813735 813736 813737 813738 813739 813740 813741 813742 813743 813744 813745 813746 813747 813748 813749 813750 813751 813752 813753 813754 813755 813756 813757 815781 815782 815783 815784 815785 815786 815787 815788 815789 815790 815791 815792 815793 815794 815795 815796 815797 815798 815799 815800 815801 815802 815803 815804 815805 817829 817830 817831 817832 817833 817834 817835 817836 817837 817838 817839 817840 817841 817842 817843 817844 817845 817846 817847 817848 817849 817850 817851 817852 817853 819877 819878 819879 819880 819881 819882 819883 819884 819885 819886 819887 819888 819889 819890 819891 819892 819893 819894 819895 819896 819897 819898 819899 819900 819901 821925 821926 821927 821928 821929 821930 821931 821932 821933 821934 821935 821936 821937 821938 821939 821940 821941 821942 821943 821944 821945 821946 821947 821948 821949 823973 823974 823975 823976 823977 823978 823979 823980 823981 823982 823983 823984 823985 823986 823987 823988 823989 823990 823991 823992 823993 823994 823995 823996 823997 826021 826022 826023 826024 826025 826026 826027 826028 826029 826030 826031 826032 826033 826034 826035 826036 826037 826038 826039 826040 826041 826042 826043 826044 826045 828069 828070 828071 828072 828073 828074 828075 828076 828077 828078 828079 828080 828081 828082 828083 828084 828085 828086 828087 828088 828089 828090 828091 828092 828093 830117 830118 830119 830120 830121 830122 830123 830124 830125 830126 830127 830128 830129 830130 830131 830132 830133 830134 830135 830136 830137 830138 830139 830140 830141 832165 832166 832167 832168 832169 832170 832171 832172 832173 832174 832175 832176 832177 832178 832179 832180 832181 832182 832183 832184 832185 832186 832187 832188 832189 834213 834214 834215 834216 834217 834218 834219 834220 834221 834222 834223 834224 834225 834226 834227 834228 834229 834230 834231 834232 834233 834234 834235 834236 834237 836261 836262 836263 836264 836265 836266 836267 836268 836269 836270 836271 836272 836273 836274 836275 836276 836277 836278 836279 836280 836281 836282 836283 836284 836285 838309 838310 838311 838312 838313 838314 838315 838316 838317 838318 838319 838320 838321 838322 838323 838324 838325 838326 838327 838328 838329 838330 838331 838332 838333 840357 840358 840359 840360 840361 840362 840363 840364 840365 840366 840367 840368 840369 840370 840371 840372 840373 840374 840375 840376 840377 840378 840379 840380 840381 842405 842406 842407 842408 842409 842410 842411 842412 842413 842414 842415 842416 842417 842418 842419 842420 842421 842422 842423 842424 842425 842426 842427 842428 842429 844453 844454 844455 844456 844457 844458 844459 844460 844461 844462 844463 844464 844465 844466 844467 844468 844469 844470 844471 844472 844473 844474 844475 844476 844477 846501 846502 846503 846504 846505 846506 846507 846508 846509 846510 846511 846512 846513 846514 846515 846516 846517 846518 846519 846520 846521 846522 846523 846524 846525 848549 848550 848551 848552 848553 848554 848555 848556 848557 848558 848559 848560 848561 848562 848563 848564 848565 848566 848567 848568 848569 848570 848571 848572 848573 850597 850598 850599 850600 850601 850602 850603 850604 850605 850606 850607 850608 850609 850610 850611 850612 850613 850614 850615 850616 850617 850618 850619 850620 850621 852645 852646 852647 852648 852649 852650 852651 852652 852653 852654 852655 852656 852657 852658 852659 852660 852661 852662 852663 852664 852665 852666 852667 852668 852669 854693 854694 854695 854696 854697 854698 854699 854700 854701 854702 854703 854704 854705 854706 854707 854708 854709 854710 854711 854712 854713 854714 854715 854716 854717 856741 856742 856743 856744 856745 856746 856747 856748 856749 856750 856751 856752 856753 856754 856755 856756 856757 856758 856759 856760 856761 856762 856763 856764 856765 858789 858790 858791 858792 858793 858794 858795 858796 858797 858798 858799 858800 858801 858802 858803 858804 858805 858806 858807 858808 858809 858810 858811 858812 858813 860837 860838 860839 860840 860841 860842 860843 860844 860845 860846 860847 860848 860849 860850 860851 860852 860853 860854 860855 860856 860857 860858 860859 860860 860861 862885 862886 862887 862888 862889 862890 862891 862892 862893 862894 862895 862896 862897 862898 862899 862900 862901 862902 862903 862904 862905 862906 862907 862908 862909 864933 864934 864935 864936 864937 864938 864939 864940 864941 864942 864943 864944 864945 864946 864947 864948 864949 864950 864951 864952 864953 864954 864955 864956 864957 
793398 793399 793400 793401 793402 793403 793404 793405 793406 793407 793408 793409 793410 793411 793412 793413 793414 793415 793416 793417 793418 793419 793420 793421 793422 795446 795447 795448 795449 795450 795451 795452 795453 795454 795455 795456 795457 795458 795459 795460 795461 795462 795463 795464 795465 795466 795467 795468 795469 795470 797494 797495 797496 797497 797498 797499 797500 797501 797502 797503 797504 797505 797506 797507 797508 797509 797510 797511 797512 797513 797514 797515 797516 797517 797518 799542 799543 799544 799545 799546 799547 799548 799549 799550 799551 799552 799553 799554 799555 799556 799557 799558 799559 799560 799561 799562 799563 799564 799565 799566 801590 801591 801592 801593 801594 801595 801596 801597 801598 801599 801600 801601 801602 801603 801604 801605 801606 801607 801608 801609 801610 801611 801612 801613 801614 803638 803639 803640 803641 803642 803643 803644 803645 803646 803647 803648 803649 803650 803651 803652 803653 803654 803655 803656 803657 803658 803659 803660 803661 803662 805686 805687 805688 805689 805690 805691 805692 805693 805694 805695 805696 805697 805698 805699 805700 805701 805702 805703 805704 805705 805706 805707 805708 805709 805710 807734 807735 807736 807737 807738 807739 807740 807741 807742 807743 807744 807745 807746 807747 807748 807749 807750 807751 807752 807753 807754 807755 807756 807757 807758 809782 809783 809784 809785 809786 809787 809788 809789 809790 809791 809792 809793 809794 809795 809796 809797 809798 809799 809800 809801 809802 809803 809804 809805 809806 811830 811831 811832 811833 811834 811835 811836 811837 811838 811839 811840 811841 811842 811843 811844 811845 811846 811847 811848 811849 811850 811851 811852 811853 811854 813878 813879 813880 813881 813882 813883 813884 813885 813886 813887 813888 813889 813890 813891 813892 813893 813894 813895 813896 813897 813898 813899 813900 813901 813902 815926 815927 815928 815929 815930 815931 815932 815933 815934 815935 815936 815937 815938 815939 815940 815941 815942 815943 815944 815945 815946 815947 815948 815949 815950 817974 817975 817976 817977 817978 817979 817980 817981 817982 817983 817984 817985 817986 817987 817988 817989 817990 817991 817992 817993 817994 817995 817996 817997 817998 820022 820023 820024 820025 820026 820027 820028 820029 820030 820031 820032 820033 820034 820035 820036 820037 820038 820039 820040 820041 820042 820043 820044 820045 820046 822070 822071 822072 822073 822074 822075 822076 822077 822078 822079 822080 822081 822082 822083 822084 822085 822086 822087 822088 822089 822090 822091 822092 822093 822094 824118 824119 824120 824121 824122 824123 824124 824125 824126 824127 824128 824129 824130 824131 824132 824133 824134 824135 824136 824137 824138 824139 824140 824141 824142 826166 826167 826168 826169 826170 826171 826172 826173 826174 826175 826176 826177 826178 826179 826180 826181 826182 826183 826184 826185 826186 826187 826188 826189 826190 828214 828215 828216 828217 828218 828219 828220 828221 828222 828223 828224 828225 828226 828227 828228 828229 828230 828231 828232 828233 828234 828235 828236 828237 828238 830262 830263 830264 830265 830266 830267 830268 830269 830270 830271 830272 830273 830274 830275 830276 830277 830278 830279 830280 830281 830282 830283 830284 830285 830286 832310 832311 832312 832313 832314 832315 832316 832317 832318 832319 832320 832321 832322 832323 832324 832325 832326 832327 832328 832329 832330 832331 832332 832333 832334 834358 834359 834360 834361 834362 834363 834364 834365 834366 834367 834368 834369 834370 834371 834372 834373 834374 834375 834376 834377 834378 834379 834380 834381 834382 836406 836407 836408 836409 836410 836411 836412 836413 836414 836415 836416 836417 836418 836419 836420 836421 836422 836423 836424 836425 836426 836427 836428 836429 836430 838454 838455 838456 838457 838458 838459 838460 838461 838462 838463 838464 838465 838466 838467 838468 838469 838470 838471 838472 838473 838474 838475 838476 838477 838478 840502 840503 840504 840505 840506 840507 840508 840509 840510 840511 840512 840513 840514 840515 840516 840517 840518 840519 840520 840521 840522 840523 840524 840525 840526 842550 842551 842552 842553 842554 842555 842556 842557 842558 842559 842560 842561 842562 842563 842564 842565 842566 842567 842568 842569 842570 842571 842572 842573 842574 844598 844599 844600 844601 844602 844603 844604 844605 844606 844607 844608 844609 844610 844611 844612 844613 844614 844615 844616 844617 844618 844619 844620 844621 844622 846646 846647 846648 846649 846650 846651 846652 846653 846654 846655 846656 846657 846658 846659 846660 846661 846662 846663 846664 846665 846666 846667 846668 846669 846670 848694 848695 848696 848697 848698 848699 848700 848701 848702 848703 848704 848705 848706 848707 848708 848709 848710 848711 848712 848713 848714 848715 848716 848717 848718 850742 850743 850744 850745 850746 850747 850748 850749 850750 850751 850752 850753 850754 850755 850756 850757 850758 850759 850760 850761 850762 850763 850764 850765 850766 852790 852791 852792 852793 852794 852795 852796 852797 852798 852799 852800 852801 852802 852803 852804 852805 852806 852807 852808 852809 852810 852811 852812 852813 852814 854838 854839 854840 854841 854842 854843 854844 854845 854846 854847 854848 854849 854850 854851 854852 854853 854854 854855 854856 854857 854858 854859 854860 854861 854862 856886 856887 856888 856889 856890 856891 856892 856893 856894 856895 856896 856897 856898 856899 856900 856901 856902 856903 856904 856905 856906 856907 856908 856909 856910 858934 858935 858936 858937 858938 858939 858940 858941 858942 858943 858944 858945 858946 858947 858948 858949 858950 858951 858952 858953 858954 858955 858956 858957 858958 860982 860983 860984 860985 860986 860987 860988 860989 860990 860991 860992 860993 860994 860995 860996 860997 860998 860999 861000 861001 861002 861003 861004 861005 861006 863030 863031 863032 863033 863034 863035 863036 863037 863038 863039 863040 863041 863042 863043 863044 863045 863046 863047 863048 863049 863050 863051 863052 863053 863054 
