# Supplementary material for: Photocyclization of 8‑Aryloxybenzo[e][1,2,4]triazines Revisited: Unambiguous Structural Assignment of Planar Blatter Radicals by Correlation NMR Spectroscopy
Source: J Org Chem. 2025 Jun 27;90(27):9425–30. doi: 10.1021/acs.joc.5c00741 (PMC12261333; doi:10.1021/acs.joc.5c00741)
Supplement: Supplementary file 7 [file jo5c00741_si_007.zip › 1f/16/pdata/1/dcon2drng]

0 0
a 2048 391 423 9.519793 9.316048
  2048 674 704 7.722514 7.537073
a 2048 391 423 9.518037 9.314292
  2048 820 849 6.801595 6.616155
