# Supplementary material for: Photocyclization of 8‑Aryloxybenzo[e][1,2,4]triazines Revisited: Unambiguous Structural Assignment of Planar Blatter Radicals by Correlation NMR Spectroscopy
Source: J Org Chem. 2025 Jun 27;90(27):9425–30. doi: 10.1021/acs.joc.5c00741 (PMC12261333; doi:10.1021/acs.joc.5c00741)
Supplement: Supplementary file 7 [file jo5c00741_si_007.zip › 1f/16/pdata/1/integrals.txt]

#  Current data set:
#  Name =       Hel_5_Ph   ExpNo =    31   ProcNo =     1
#  Disk  = C:\NMR_Data\Slawek\A_Bodzioch
#  Baseline = 0    Noise = 0


 Region          Integral Normalized Mode

     1     -128020000.00       1.00    a
     2      -42650000.00       0.33    a
