# Supplementary material for: Photocyclization of 8‑Aryloxybenzo[e][1,2,4]triazines Revisited: Unambiguous Structural Assignment of Planar Blatter Radicals by Correlation NMR Spectroscopy
Source: J Org Chem. 2025 Jun 27;90(27):9425–30. doi: 10.1021/acs.joc.5c00741 (PMC12261333; doi:10.1021/acs.joc.5c00741)
Supplement: Supplementary file 7 [file jo5c00741_si_007.zip › 1f/10/pdata/1/peakrng]

P    #regions in PPM
# 2024-07-31 13:49:48 +0200  nmrsu@CZC10666NV
# low field   high field   mi   maxi
  18.3142108917236  -6.35042848677124  0.000  10000.000  # for region 1
