# Supplementary material for: Photocyclization of 8‑Aryloxybenzo[e][1,2,4]triazines Revisited: Unambiguous Structural Assignment of Planar Blatter Radicals by Correlation NMR Spectroscopy
Source: J Org Chem. 2025 Jun 27;90(27):9425–30. doi: 10.1021/acs.joc.5c00741 (PMC12261333; doi:10.1021/acs.joc.5c00741)
Supplement: Supplementary file 7 [file jo5c00741_si_007.zip › 1f/10/pdata/1/peaklist.xml]

<?xml version="1.0" encoding="UTF-8"?>
<PeakList>
  <PeakList1D>
    <PeakList1DHeader creator="nmrsu" date="2024-07-31T13:49:48.851+02:00" expNo="10" name="Hel_5_Ph" owner="" procNo="1" source="C:\NMR_Data\Slawek\A_Bodzioch">
      <PeakPickDetails>F1=9.550673ppm, F2=6.248848ppm, MI=0.05cm, MAXI=10000.00cm, PC=1.400
      </PeakPickDetails>
    </PeakList1DHeader>
    <Peak1D F1="9.430442" intensity="1.763222e-001" type="0"/>
    <Peak1D F1="9.414286" intensity="1.839436e-001" type="0"/>
    <Peak1D F1="7.897402" intensity="1.557673e-001" type="0"/>
    <Peak1D F1="7.882814" intensity="1.901705e-001" type="0"/>
    <Peak1D F1="7.879670" intensity="1.778489e-001" type="0"/>
    <Peak1D F1="7.864508" intensity="2.912328e-001" type="0"/>
    <Peak1D F1="7.861855" intensity="3.270703e-001" type="0"/>
    <Peak1D F1="7.849508" intensity="3.210088e-001" type="0"/>
    <Peak1D F1="7.845762" intensity="3.096791e-001" type="0"/>
    <Peak1D F1="7.663629" intensity="2.110797e-001" type="0"/>
    <Peak1D F1="7.646460" intensity="3.891868e-001" type="0"/>
    <Peak1D F1="7.638482" intensity="2.424266e-001" type="0"/>
    <Peak1D F1="7.621044" intensity="4.699081e-001" type="0"/>
    <Peak1D F1="7.602083" intensity="6.081663e-001" type="0"/>
    <Peak1D F1="7.592341" intensity="2.622046e-001" type="0"/>
    <Peak1D F1="7.589891" intensity="2.614026e-001" type="0"/>
    <Peak1D F1="7.584759" intensity="3.151902e-001" type="0"/>
    <Peak1D F1="7.514594" intensity="1.361465e-001" type="0"/>
    <Peak1D F1="7.503056" intensity="5.981188e-001" type="0"/>
    <Peak1D F1="7.488053" intensity="3.477939e-001" type="0"/>
    <Peak1D F1="7.476276" intensity="1.115330e-001" type="0"/>
    <Peak1D F1="7.470453" intensity="7.802990e-002" type="0"/>
    <Peak1D F1="6.772841" intensity="9.925559e-002" type="0"/>
    <Peak1D F1="6.756669" intensity="2.413843e-001" type="0"/>
    <Peak1D F1="6.741144" intensity="2.090263e-001" type="0"/>
    <Peak1D F1="6.718294" intensity="2.693819e-001" type="0"/>
    <Peak1D F1="6.716117" intensity="2.727999e-001" type="0"/>
    <Peak1D F1="6.701880" intensity="1.473377e-001" type="0"/>
    <Peak1D F1="6.380249" intensity="2.064934e-001" type="0"/>
    <Peak1D F1="6.378209" intensity="1.987253e-001" type="0"/>
    <Peak1D F1="6.365057" intensity="2.012679e-001" type="0"/>
    <Peak1D F1="6.362920" intensity="1.863446e-001" type="0"/>
  </PeakList1D>
</PeakList>
