# Supplementary material for: Photocyclization of 8‑Aryloxybenzo[e][1,2,4]triazines Revisited: Unambiguous Structural Assignment of Planar Blatter Radicals by Correlation NMR Spectroscopy
Source: J Org Chem. 2025 Jun 27;90(27):9425–30. doi: 10.1021/acs.joc.5c00741 (PMC12261333; doi:10.1021/acs.joc.5c00741)
Supplement: Supplementary file 7 [file jo5c00741_si_007.zip › 1f/10/pdata/1/auditp.txt]

##TITLE= Audit trail, TopSpin 3.5 pl 6
##JCAMPDX= 5.01
##ORIGIN= Bruker BioSpin GmbH
##OWNER= nmrsu
$$ C:\NMR_Data\Slawek\A_Bodzioch/1_5_H/10/pdata/1/auditp.txt
##AUDIT TRAIL=  $$ (NUMBER, WHEN, WHO, WHERE, PROCESS, VERSION, WHAT)
(   1,<2023-12-07 10:54:23.996 +0100>,<nmrsu>,<CZC10666NV>,<go4>,<TopSpin 3.5.6>,
      <created by zg
	started at 2023-12-07 10:52:22.998 +0100,
	POWCHK enabled, PULCHK disabled,
       configuration hash MD5:
       C6 B0 54 4A 84 6A 11 3C 20 3D 73 89 61 69 C6 DB
       data hash MD5: 64K
       51 4B 02 86 09 A7 77 DE C2 C0 09 F1 53 A4 5A 09>)
(   2,<2023-12-07 11:02:06.401 +0100>,<nmrsu>,<CZC10666NV>,<go4>,<TopSpin 3.5.6>,
      <continuing acquisition>)
(   3,<2023-12-07 11:04:07.256 +0100>,<nmrsu>,<CZC10666NV>,<go4>,<TopSpin 3.5.6>,
      <continue with go
	started at 2023-12-07 11:02:06.401 +0100,
	POWCHK enabled, PULCHK disabled,
       configuration hash MD5:
       C6 B0 54 4A 84 6A 11 3C 20 3D 73 89 61 69 C6 DB
       data hash MD5: 64K
       59 89 3B 45 EA 81 A5 30 50 DD 0A 45 3B 6D D4 89>)
(   4,<2024-11-25 09:21:22.744 +0100>,<nmrsu>,<CZC10666NV>,<dirdata>,<TopSpin 3.5.6>,
      <wrpa from 1 10 "Hel_5_Ph" "C:\NMR_Data\Slawek\A_Bodzioch"
       data hash MD5: 64K
       59 89 3B 45 EA 81 A5 30 50 DD 0A 45 3B 6D D4 89>)
(   5,<2024-11-25 09:40:51.012 +0100>,<nmrsu>,<CZC10666NV>,<proc1d>,<TopSpin 3.5.6>,
      <Start of raw data processing
       efp LB = 0.3 FT_mod = 6 PKNL = 1 PHC0 = 68.82542 PHC1 = -0.6484324 SI = 64K 
       data hash MD5: 64K
       E1 55 57 23 18 7E BF 38 E3 BC F0 7F B1 B2 4B A0>)
(   6,<2024-11-25 09:40:52.793 +0100>,<nmrsu>,<CZC10666NV>,<proc1d>,<TopSpin 3.5.6>,
      <abs n ABSG = 5 
       data hash MD5: 64K
       65 21 49 0F F3 5C 46 66 3A 82 33 16 46 F2 00 6E>)
##END=

$$ hash MD5
$$ 76 D1 00 4F 37 CE 38 59 C9 2F C5 FF BA 50 0F 89
