# Supplementary material for: Photocyclization of 8‑Aryloxybenzo[e][1,2,4]triazines Revisited: Unambiguous Structural Assignment of Planar Blatter Radicals by Correlation NMR Spectroscopy
Source: J Org Chem. 2025 Jun 27;90(27):9425–30. doi: 10.1021/acs.joc.5c00741 (PMC12261333; doi:10.1021/acs.joc.5c00741)
Supplement: Supplementary file 7 [file jo5c00741_si_007.zip › 1f/10/pdata/1/intrng]

A 1.0 #regions in PPM
# low field   high field  bias        slope
  9.457103879819128  9.383022258002363  -0.0  -0.0  # for region 1
  7.918935468939455  7.8743615307784856  -0.0  -0.0  # for region 2
  7.8743615307784856  7.817560618032303  -0.0  -0.0  # for region 3
  7.681094472580368  7.643415053405198  -0.0  -0.0  # for region 4
  7.643415053405198  7.616014623886333  -0.0  -0.0  # for region 5
  7.616014623886333  7.597095279694735  -0.0  -0.0  # for region 6
  7.597095279694735  7.54852735985563  -0.0  -0.0  # for region 7
  7.54852735985563  7.445202992584879  -0.0  -0.0  # for region 8
  6.790165494415588  6.730969008180016  -0.0  -0.0  # for region 9
  6.730969008180016  6.673194512599642  -0.0  -0.0  # for region 10
  6.40221173805937  6.335928181697002  -0.0  -0.0  # for region 11
