# Supplementary material for: Photocyclization of 8‑Aryloxybenzo[e][1,2,4]triazines Revisited: Unambiguous Structural Assignment of Planar Blatter Radicals by Correlation NMR Spectroscopy
Source: J Org Chem. 2025 Jun 27;90(27):9425–30. doi: 10.1021/acs.joc.5c00741 (PMC12261333; doi:10.1021/acs.joc.5c00741)
Supplement: Supplementary file 7 [file jo5c00741_si_007.zip › 1f/10/pdata/1/integrals.txt]

   Current data set:
   NAME =	Hel_5_Ph	EXPNO =	10	PROCNO = 1
   DU   =	C:/NMR_Data/Slawek/A_Bodzioch

   Number   Integrated Region     Integral
     1      9.457      9.383         1.00000
     2      7.919      7.874         1.01712
     3      7.874      7.818         2.08148
     4      7.681      7.643         1.00650
     5      7.643      7.616         1.67843
     6      7.616      7.597         1.98467
     7      7.597      7.549         1.66883
     8      7.549      7.445         3.26641
     9      6.790      6.731         1.02541
    10      6.731      6.673         1.04257
    11      6.402      6.336         0.99231
