# Supplementary material for: Photocyclization of 8‑Aryloxybenzo[e][1,2,4]triazines Revisited: Unambiguous Structural Assignment of Planar Blatter Radicals by Correlation NMR Spectroscopy
Source: J Org Chem. 2025 Jun 27;90(27):9425–30. doi: 10.1021/acs.joc.5c00741 (PMC12261333; doi:10.1021/acs.joc.5c00741)
Supplement: Supplementary file 7 [file jo5c00741_si_007.zip › 1f/13/pdata/1/auditp.txt]

##TITLE= Audit trail, TopSpin 3.5 pl 6
##JCAMPDX= 5.01
##ORIGIN= Bruker BioSpin GmbH
##OWNER= nmrsu
$$ C:\NMR_Data\Slawek\A_Bodzioch/1[5]H/11/pdata/1/auditp.txt
##AUDIT TRAIL=  $$ (NUMBER, WHEN, WHO, WHERE, PROCESS, VERSION, WHAT)
(   1,<2023-12-07 18:45:23.010 +0100>,<nmrsu>,<CZC10666NV>,<go4>,<TopSpin 3.5.6>,
      <created by zg
	started at 2023-12-07 13:07:33.314 +0100,
	POWCHK enabled, PULCHK disabled,
       configuration hash MD5:
       C6 B0 54 4A 84 6A 11 3C 20 3D 73 89 61 69 C6 DB
       data hash MD5: 4K * 512
       F0 AE 2C F8 39 06 E8 5C 8A FF F2 23 FD 30 68 0C>)
(   2,<2024-11-25 09:21:52.424 +0100>,<nmrsu>,<CZC10666NV>,<dirdata>,<TopSpin 3.5.6>,
      <wrpa from 1 11 "Hel_5_Ph" "C:\NMR_Data\Slawek\A_Bodzioch"
       data hash MD5: 4K * 512
       F0 AE 2C F8 39 06 E8 5C 8A FF F2 23 FD 30 68 0C>)
(   3,<2024-12-04 09:39:47.630 +0100>,<nmrsu>,<CZC10666NV>,<proc2d>,<TopSpin 3.5.6>,
      <Start of raw data processing
       xfb F2: SI = 2K WDW = 1 LB = 0.3 FT_mod = 6 PKNL = 1 PHC0 = 158.429 PHC1 = -11.9 F1: SI = 2K ME_mod = 2 NCOEF = 32 WDW = 4 SSB = 2 FT_mod = 4 FCOR = 0.5 PHC0 = 178.9355 PHC1 = -176.05
       data hash MD5: 2K * 2K
       4C 57 72 80 9F 48 C7 24 73 42 50 CB 23 BD 59 62>)
##END=

$$ hash MD5
$$ C4 C8 E5 16 CF 52 3F 2E FF 59 53 86 EE 30 79 64
