# Supplementary material for: Photocyclization of 8‑Aryloxybenzo[e][1,2,4]triazines Revisited: Unambiguous Structural Assignment of Planar Blatter Radicals by Correlation NMR Spectroscopy
Source: J Org Chem. 2025 Jun 27;90(27):9425–30. doi: 10.1021/acs.joc.5c00741 (PMC12261333; doi:10.1021/acs.joc.5c00741)
Supplement: Supplementary file 7 [file jo5c00741_si_007.zip › 1f/13/pdata/1/curdat2]

##TITLE= Parameter file, TopSpin 3.5 pl 6
##JCAMPDX= 5.0
##DATATYPE= Parameter Values
##NPOINTS= 15	$$ modification sequence number
##ORIGIN= Bruker BioSpin GmbH
##OWNER= nmrsu
$$ 2023-12-07 13:01:14.144 +0100  nmrsu@CZC10666NV
$$ C:/NMR_Data/Slawek/A_Bodzioch/Hel_5_Ph/11/pdata/1/curdat2
$$ process C:\Bruker\TopSpin3.5pl6\prog\au\bin\setlimits.exe
##$DATPATH2= <C:/NMR_Data/Slawek/A_Bodzioch>
##$DATPATH3= <C:/NMR_Data/Slawek/A_Bodzioch>
##$DU2= <>
##$DU3= <>
##$EXPNO2= 10
##$EXPNO3= 10
##$NAME2= <Hel_5_Ph>
##$NAME3= <Hel_5_Ph>
##$PROCNO2= 1
##$PROCNO3= 1
##$TYPE= <>
##$USER2= <>
##$USER3= <>
##END=
