# Supplementary material for: Photocyclization of 8‑Aryloxybenzo[e][1,2,4]triazines Revisited: Unambiguous Structural Assignment of Planar Blatter Radicals by Correlation NMR Spectroscopy
Source: J Org Chem. 2025 Jun 27;90(27):9425–30. doi: 10.1021/acs.joc.5c00741 (PMC12261333; doi:10.1021/acs.joc.5c00741)
Supplement: Supplementary file 8 [file jo5c00741_si_008.zip › 1g/16/audita.txt]

##TITLE= Audit trail, TOPSPIN		Version 3.1
##JCAMPDX= 5.01
##ORIGIN= Bruker BioSpin GmbH
##OWNER= Slawek
$$ D:/Bruker/NMR_Data/A_Bodzioch/6Q/16/audita.txt
##AUDIT TRAIL=  $$ (NUMBER, WHEN, WHO, WHERE, PROCESS, VERSION, WHAT)
(   1,<2024-06-04 00:40:43.561 +0200>,<nmrsu>,<CZC10666NV>,<go4>,<TopSpin 3.5.6>,
      <created by zg
	started at 2024-06-03 19:31:52.700 +0200,
	POWCHK enabled, PULCHK disabled,
       configuration hash MD5:
       3B 52 E8 16 74 EC 1D 26 5F DE 79 18 2A E1 5A 4B
       data hash MD5: 4K * 512
       9B 49 92 90 D2 EC 78 53 1C BD C5 35 FF 3A 60 30>)
(   2,<2025-03-18 12:18:14.262 +0100>,<Slawek>,<SKK-Toshiba>,<dirdata>,<TOPSPIN 3.1>,
      <wrpa from 1 16 "6Q_test" "D:\Bruker\NMR_Data\A_Bodzioch"
       data hash MD5: 4K * 512
       9B 49 92 90 D2 EC 78 53 1C BD C5 35 FF 3A 60 30>)
##END=

$$ hash MD5
$$ 61 40 87 2F 0C 53 AC 16 F5 ED 20 ED 7A 6B 8E 4E
