# Supplementary material for: Photocyclization of 8‑Aryloxybenzo[e][1,2,4]triazines Revisited: Unambiguous Structural Assignment of Planar Blatter Radicals by Correlation NMR Spectroscopy
Source: J Org Chem. 2025 Jun 27;90(27):9425–30. doi: 10.1021/acs.joc.5c00741 (PMC12261333; doi:10.1021/acs.joc.5c00741)
Supplement: Supplementary file 8 [file jo5c00741_si_008.zip › 1g/16/uxnmr.info]

CONFIGURATION INFORMATION
=========================

Path         : C:/Bruker/TopSpin3.5pl6/conf/instr/AV_III_500/uxnmr.info
Date         : Mon May 27 09:59:30 2024
Release      : TopSpin 3.5 pl 6
Installed in : C:/Bruker/TopSpin3.5pl6
Host         : CZC10666NV
OS           : Windows 7 (Vs 6.1) Service Pack 1
CPU          : Intel(R) Xeon(R) CPU W3505 @ 2.53GHz (2 cores at 2533 MHz)
User         : nmrsu
System       : Avance III 500 NMR spectrometer
1H-frequency : 500.13 MHz
Description  : Avance III 500
Location     : CBMM PAN LODZ
Bruker Order : 10034366
Configured in: CZC10666NV:C:/Bruker/TopSpin3.5pl6/conf/instr/AV_III_500

IPSO: connected to spectrometer subnet
- TCP/IP address = 149.236.99.252
 - IPSO type: 19"
- Tctrl : 1
- Fctrls: 3
- Gctrl1: without digital preemphasis
- Rctrl : none
- FREDs : none
- DPP : none

DRU1: AQS DRU-E Z102520/02455 ECL 06.01
- TCP/IP address = 149.236.99.89
- Firmware Version = 151014
- DRU1 controls AQS-Rack and HPPR/2

AQS: connected to 149.236.99.89:/dev/tty10
  _Slot_ SBSB _____________________Board_____________________
  Number Addr Type HW-VS FW-VS ID  ECL Name   Description
  -----------------------------------------------------------
     2   0x10 0x42   0x4    AW  R  5.1 REC-1  AQS RXAD600 Z102117/1170 ECL 05.01
     3   0x34 0xc0   0x1        X  2.3 REF-1  REF-600 Reference Board for AQS Receiver
     4   0x24 0x19   0x8    AE  S  2.8 SGU-1  AQS SGU/2 600 Z103081/02619 ECL 02.08 FPGA-Vs=AF
     5   0x25 0x19   0x8    AE  S  2.8 SGU-2  AQS SGU/2 600 Z103081/02620 ECL 02.08 FPGA-Vs=AF
     6   0x26 0x19   0x8    AE  S  2.7 SGU-3  AQS SGU/2 600 Z103081/02092 ECL 02.07 FPGA-Vs=AF
    21   0x21 0xcf     0        P  1.0 PSD-1  PSD/3 Power Supply Distribution Board
    --   0x20 0xd1     0        B  3.2 MASTER AQS/3 Chassis
     1   0x20  0x7     0        B      MASTER AQS Rack Master
  Logical Receiver/SGU configuration:


Router: none installed


Transmitters at the spectrometer subnet:
----------------------------------------
BLA_W1345096_0763 W1345096/0763 ECL 2:
- TCP/IP address = 149.236.99.254
- Firmware VS    = 20120627
- Amplifier      = BLAXH2H300/100/150 E 200-600MHZ INR: W1345096/0763 ECL 2
- Router         = BLMMR32 RF AMPLIFIER MODULE: W1345204/1239 ECL 0
- Controller     = BLA CONTROL BOARD 6 2CH: W1522050/5809 ECL 50
BLA_W1345083_0935 W1345083/0935 ECL 21:
- TCP/IP address = 149.236.99.249
- Firmware VS    = 20120627
- Amplifier      = BLAXH300/100 E 200-600MHZ INR: W1345083/0935 ECL 21
- Router         = BLMMR32 RF AMPLIFIER MODULE: W1345204/002289 ECL 20
- Controller     = BLA CONTROL BOARD 6 2CH: W1522050/008335 ECL 60
LTRX Z109889/00257 ECL 02.00:
- TCP/IP address = 149.236.99.20
- Amplifier      = BSMS/2 LOCK TRANSCEIVER 500: Z109889/00257 ECL 02.00

BSMS: BSMS/2 connected to ethernet
- TCP/IP address = 149.236.99.20
- ELCB firmware version = 20190521
- GAB current limits = 0.0/X, 0.0/Y, 10.0/Z (in A)
- SCB channels = 40
- Shim System = BOSS3-SB
- L-TRX = BSMS/2 LOCK TRANSCEIVER 500: Z109889/00257 ECL 02.00
- Lock: on L-TRX board
- VTU_SPB = BSMS/2 SPB SENSOR & PNEUMATIC BD: Z115191/00474 ECL 02.03
- VTU_VPSB1 = BSMS/2 VARIABLE POWER SUPPLY BD: Z115193/01188 ECL 01.03

VTU: in BSMS/2 connected to ethernet
- TCP/IP address = 149.236.99.20

Bruker Automatic Changer: device connected to 149.236.99.252:/dev/tty05
- Capacity: 60 holders
- Firmware: 20110629
- use BACS air  = yes
- BACS sx delay = 5 s
- Sample Rail fast changer mode = no

Sample Changers at the spectrometer subnet:
-------------------------------------------------
Sample Changer 1: BACS2_H15200_0151
- TCP/IP address   = 149.236.99.123

Preamplifiers :
HPPR2: - HPPR/2 preamplifier connected to 149.236.99.89:/dev/tty10
    Type      : HPPR/2
    Controller: Cover/1 with Application firmware = AQ
                15 LEDs for tuning, 15 LEDs for matching
    Module  1 : 1H LNA
                PN=Z003461, SN=01013 from 20110519
    Module  2 : 19F
                PN=Z003494, SN=00055 from 20120410
    Module  3 : XBB19F 2HS
                PN=Z003505, SN=01044 from 20110527
    Module  4 : 2H
                PN=Z003472, SN=00964 from 20110608


Gradient Controller cable connections
--------------------------------------------------------------------
GCtrl1: connected to GAB in BSMS

RF cable connections (detected)
--------------------------------------------------------------------
SGU1 NORM output -> input 1 of transmitter 1 (BLAXH2H300/100/150 E 200-600MHZ BLAXH300/100 E 200-600MHZ INR W1345096/0763 at TCP/IP 149.236.99.254)
SGU1 AUX  output -> input 2 of transmitter 2 (BLAXH300/100 E 200-600MHZ INR W1345083/0935 at TCP/IP 149.236.99.249)
SGU2 NORM output -> input 2 of transmitter 1 (BLAXH2H300/100/150 E 200-600MHZ BLAXH300/100 E 200-600MHZ INR W1345096/0763 at TCP/IP 149.236.99.254)
SGU2 AUX  output -> TUNE signal input of HPPR
SGU3 NORM output -> input 1 of transmitter 2 (BLAXH300/100 E 200-600MHZ INR W1345083/0935 at TCP/IP 149.236.99.249)
SGU3 AUX  output -> input 4 of transmitter 1 (BLAXH2H300/100/150 E 200-600MHZ BLAXH300/100 E 200-600MHZ INR W1345096/0763 at TCP/IP 149.236.99.254)

Blanking cable connections (detected)
--------------------------------------------------------------------
transmitter 1 = BLAXH2H300/100/150 E 200-600MHZ BLAXH300/100 E 200-600MHZ INR W1345096/0763 at TCP/IP 149.236.99.254:
- amplifier 1H-100W uses blanking 2
- amplifier X-300W uses blanking 1
- amplifier 2H-150W needs no blanking

transmitter 2 = BLAXH300/100 E 200-600MHZ INR W1345083/0935 at TCP/IP 149.236.99.249:
- amplifier 1H-100W uses blanking 4
- amplifier X-300W uses blanking 3

transmitter 3 = BSMS/2 LOCK TRANSCEIVER 500 Z109889/00257 at TCP/IP 149.236.99.20:
- amplifier 2H-5W needs no blanking
