# Supplementary material for: Photocyclization of 8‑Aryloxybenzo[e][1,2,4]triazines Revisited: Unambiguous Structural Assignment of Planar Blatter Radicals by Correlation NMR Spectroscopy
Source: J Org Chem. 2025 Jun 27;90(27):9425–30. doi: 10.1021/acs.joc.5c00741 (PMC12261333; doi:10.1021/acs.joc.5c00741)
Supplement: Supplementary file 8 [file jo5c00741_si_008.zip › 1g/15/shimvalues]

# Mon Jun 03 12:06:01 2024
#$$PROBEIDENTIFIER=Z119877_0018
#$$PROBENAME=PA TBO 500S2 BB-H/F-D-05 Z FB
#$$SHIMID=292722
#
# Active Shim Gradients
#
Z           		-5479           
Z2          		-2835           
Z3          		-764            
Z4          		550             
Z5          		975             
Z6          		3332            
Z7          		-5480           
Z8          		0               
X           		4410            
XZ          		-2679           
XZ2         		-2017           
XZ3         		-1144           
XZ4         		-4385           
XZ5         		0               
Y           		37              
YZ          		763             
YZ2         		-1177           
YZ3         		2478            
YZ4         		-2260           
YZ5         		0               
XY          		5032            
XYZ         		2350            
XYZ2        		2462            
XYZ3        		6588            
XYZ4        		0               
XYZ5        		0               
(X2-Y2)     		-9917           
(X2-Y2)Z    		5336            
(X2-Y2)Z2   		-211            
(X2-Y2)Z3   		9771            
(X2-Y2)Z4   		0               
(X2-Y2)Z5   		0               
X3          		-5768           
X3Z         		-3907           
Y3          		-2484           
Y3Z         		-2751           
#
# Lock Parameter
#
FIELD		3905.344
LOCKPHASE		351.219 
LOCKPOWER		-20.000 
LOCKGAIN		111.775 
LOCKDC		-20.400 
LOCKSHIFT		2.490   
LOOPGAIN		-12.980 
LOOPTIME		0.550   
LOOPFILTER		32.000  
#
IEEE64_VERSION_CODE 1
#
# Shim currents 
#
SHIM_SETTING [1 ]  -3366.93697475  
SHIM_SETTING [2 ]  -3464.56394139  
SHIM_SETTING [3 ]  2971.83687592   
SHIM_SETTING [4 ]  -3634.61071787  
SHIM_SETTING [5 ]  2200.70336756   
SHIM_SETTING [6 ]  -506.27973539   
SHIM_SETTING [7 ]  -2350.69044135  
SHIM_SETTING [8 ]  7667.17830965   
SHIM_SETTING [9 ]  -326.01808454   
SHIM_SETTING [10]  1601.46513807   
SHIM_SETTING [11]  0.00000000      
SHIM_SETTING [12]  266.27300000    
SHIM_SETTING [13]  -5235.16300000  
SHIM_SETTING [14]  -902.18700000   
SHIM_SETTING [15]  -4413.58422475  
SHIM_SETTING [16]  3013.09177525   
SHIM_SETTING [17]  9958.05811225   
SHIM_SETTING [18]  10235.63888775  
SHIM_SETTING [19]  -1958.32150371  
SHIM_SETTING [20]  608.05642432    
SHIM_SETTING [21]  5927.23700000   
SHIM_SETTING [22]  -19180.36600000 
SHIM_SETTING [23]  -12178.39400000 
SHIM_SETTING [24]  -7345.59000000  
SHIM_SETTING [25]  7139.28400000   
SHIM_SETTING [26]  -14787.60700000 
SHIM_SETTING [27]  -4692.31800000  
SHIM_SETTING [28]  485.75760094    
SHIM_SETTING [29]  8441.27300000   
SHIM_SETTING [30]  -5786.00400000  
SHIM_SETTING [31]  944.23558876    
SHIM_SETTING [32]  -5522.17239906  
SHIM_SETTING [33]  12933.40000000  
SHIM_SETTING [34]  -1499.73600000  
SHIM_SETTING [35]  719.77500000    
SHIM_SETTING [36]  5738.63300000   
SHIM_SETTING [37]  -3251.39202845  
SHIM_SETTING [38]  521.68356553    
SHIM_SETTING [39]  5169.12041125   
SHIM_SETTING [40]  0.00000000      
