# Supplementary material for: Photocyclization of 8‑Aryloxybenzo[e][1,2,4]triazines Revisited: Unambiguous Structural Assignment of Planar Blatter Radicals by Correlation NMR Spectroscopy
Source: J Org Chem. 2025 Jun 27;90(27):9425–30. doi: 10.1021/acs.joc.5c00741 (PMC12261333; doi:10.1021/acs.joc.5c00741)
Supplement: Supplementary file 8 [file jo5c00741_si_008.zip › 1g/16/pdata/1/auditp.txt]

##TITLE= Audit trail, TOPSPIN		Version 3.1
##JCAMPDX= 5.01
##ORIGIN= Bruker BioSpin GmbH
##OWNER= Slawek
$$ D:/Bruker/NMR_Data/A_Bodzioch/6Q/16/pdata/1/auditp.txt
##AUDIT TRAIL=  $$ (NUMBER, WHEN, WHO, WHERE, PROCESS, VERSION, WHAT)
(   1,<2024-06-04 00:40:43.561 +0200>,<nmrsu>,<CZC10666NV>,<go4>,<TopSpin 3.5.6>,
      <created by zg
	started at 2024-06-03 19:31:52.700 +0200,
	POWCHK enabled, PULCHK disabled,
       configuration hash MD5:
       3B 52 E8 16 74 EC 1D 26 5F DE 79 18 2A E1 5A 4B
       data hash MD5: 4K * 512
       9B 49 92 90 D2 EC 78 53 1C BD C5 35 FF 3A 60 30>)
(   2,<2024-10-01 14:39:42.191 +0200>,<nmrsu>,<CZC10666NV>,<proc2d>,<TopSpin 3.5.6>,
      <Start of raw data processing
       xfb F2: SI = 1K WDW = 3 SSB = 2 FT_mod = 6 PKNL = 1 PHC0 = -113.0165 PHC1 = -9.424999 F1: SI = 1K WDW = 4 SSB = 2 FT_mod = 5 FCOR = 0.5 PHC0 = 88.89218 PHC1 = -177.775
       data hash MD5: 1K * 1K
       EB 3E B8 53 6A 60 7A B4 8F 48 71 AB C0 44 E4 9A>)
(   3,<2024-10-01 14:39:46.392 +0200>,<nmrsu>,<CZC10666NV>,<proc2d>,<TopSpin 3.5.6>,
      <abs2 F2: ABSG = 5 ABSF1 = 11.008 ABSF2 = -1.008056
       data hash MD5: 1K * 1K
       AF B0 D7 C0 23 4C 32 C5 EE 6C 31 90 4E F0 59 B7>)
(   4,<2024-10-01 14:39:46.792 +0200>,<nmrsu>,<CZC10666NV>,<proc2d>,<TopSpin 3.5.6>,
      <abs1 F1: ABSG = 5 ABSF1 = 11.008 ABSF2 = -1.008056
       data hash MD5: 1K * 1K
       65 C8 7C 12 D1 1E E4 2A 84 27 58 4E F4 0A 82 6F>)
(   5,<2024-10-10 13:20:00.396 +0200>,<Slawek>,<SKK-Toshiba>,<proc2d>,<TopSpin 3.5.6>,
      <abs2 F2: ABSG = 5 ABSF1 = 11.008 ABSF2 = -1.008056
       data hash MD5: 1K * 1K
       AE EA E1 BB 38 3D EC 77 FF ED D4 00 AD ED 60 97>)
(   6,<2024-10-10 13:20:00.598 +0200>,<Slawek>,<SKK-Toshiba>,<proc2d>,<TopSpin 3.5.6>,
      <abs1 F1: ABSG = 5 ABSF1 = 11.008 ABSF2 = -1.008056
       data hash MD5: 1K * 1K
       FA E4 72 32 24 F0 65 F2 47 E2 BE 87 DA D6 28 A1>)
(   7,<2024-10-10 13:25:42.062 +0200>,<Slawek>,<SKK-Toshiba>,<proc2d>,<TopSpin 3.5.6>,
      <syma
       data hash MD5: 1K * 1K
       C2 64 65 4E C9 E4 5B 50 C2 65 46 96 F0 16 D4 E7>)
(   8,<2025-03-18 12:18:14.652 +0100>,<Slawek>,<SKK-Toshiba>,<dirdata>,<TOPSPIN 3.1>,
      <wrpa from 1 16 "6Q_test" "D:\Bruker\NMR_Data\A_Bodzioch"
       data hash MD5: 1K * 1K
       C2 64 65 4E C9 E4 5B 50 C2 65 46 96 F0 16 D4 E7>)
##END=

$$ hash MD5
$$ 89 E5 36 80 24 34 0B 45 CA 03 2F 09 71 6B 26 86
