# Supplementary material for: Photocyclization of 8‑Aryloxybenzo[e][1,2,4]triazines Revisited: Unambiguous Structural Assignment of Planar Blatter Radicals by Correlation NMR Spectroscopy
Source: J Org Chem. 2025 Jun 27;90(27):9425–30. doi: 10.1021/acs.joc.5c00741 (PMC12261333; doi:10.1021/acs.joc.5c00741)
Supplement: Supplementary file 8 [file jo5c00741_si_008.zip › 1g/16/pdata/1/clevels]

##TITLE= Parameter file, TOPSPIN		Version 3.1
##JCAMPDX= 5.0
##DATATYPE= Parameter Values
##NPOINTS= 1	$$ modification sequence number
##ORIGIN= Bruker BioSpin GmbH
##OWNER= Slawek
$$ 2025-03-18 12:18:14.464 +0100  Slawek@SKK-Toshiba
$$ D:/Bruker/NMR_Data/A_Bodzioch/6Q/16/pdata/1/clevels
$$ process D:\Bruker\TopSpin3.1\prog\mod\dirdata.exe
##$LEVELS= (0..255)
-40675108.5855074 -33895923.7816159 -28246603.2306271 -23538835.9858823
-19615696.6549019 -16346413.8394447 -13622011.6914316 -11351676.4095263
-9459730.18271093 -7883108.64415341 -6569257.16382092 -5474381.04913124
-4561984.0094082 -3801653.49973444 -3168044.42455109 -2640037.17902018
-2200031.02215706 -1833358.9869297 -1527799.35397593 -1273166.08867304
-1060971.81984134 -884143.143560884 -736785.873686928 -613988.34699315
-511656.836906912 -426380.697422429 -355317.247852024 -296097.825464064
-246748.108606246 -205623.423838538 -171352.853198782 -142794.044332318
142794.044332318 171352.853198782 205623.423838538 246748.108606246 296097.825464064
355317.247852024 426380.697422429 511656.836906912 613988.34699315 736785.873686928
884143.143560884 1060971.81984134 1273166.08867304 1527799.35397593 1833358.9869297
2200031.02215706 2640037.17902018 3168044.42455109 3801653.49973444 4561984.0094082
5474381.04913124 6569257.16382092 7883108.64415341 9459730.18271093 11351676.4095263
13622011.6914316 16346413.8394447 19615696.6549019 23538835.9858823 28246603.2306271
33895923.7816159 40675108.5855074 0 0 0 0 0 0 0 0 0 0 0 0 0 0 0 0 0 0 0
0 0 0 0 0 0 0 0 0 0 0 0 0 0 0 0 0 0 0 0 0 0 0 0 0 0 0 0 0 0 0 0 0 0 0 0
0 0 0 0 0 0 0 0 0 0 0 0 0 0 0 0 0 0 0 0 0 0 0 0 0 0 0 0 0 0 0 0 0 0 0 0
0 0 0 0 0 0 0 0 0 0 0 0 0 0 0 0 0 0 0 0 0 0 0 0 0 0 0 0 0 0 0 0 0 0 0 0
0 0 0 0 0 0 0 0 0 0 0 0 0 0 0 0 0 0 0 0 0 0 0 0 0 0 0 0 0 0 0 0 0 0 0 0
0 0 0 0 0 0 0 0 0 0 0 0 0 0 0 0 0 0 0 0 0 0 0 0 0 0 0 0 0
##$LEVSIGN= 3
##$MAXLEV= 32
##$METHOD= 0
##$NEGBASE= -60037.5
##$NEGINCR= 1.2
##$POSBASE= 60037.5
##$POSINCR= 1.2
##END=
