# Supplementary material for: Photocyclization of 8‑Aryloxybenzo[e][1,2,4]triazines Revisited: Unambiguous Structural Assignment of Planar Blatter Radicals by Correlation NMR Spectroscopy
Source: J Org Chem. 2025 Jun 27;90(27):9425–30. doi: 10.1021/acs.joc.5c00741 (PMC12261333; doi:10.1021/acs.joc.5c00741)
Supplement: Supplementary file 8 [file jo5c00741_si_008.zip › 1g/10/pdata/1/peaklist.xml]

<?xml version="1.0" encoding="UTF-8"?>
<PeakList modified="2024-10-01T14:32:14">
  <PeakList1D>
    <PeakList1DHeader creator="nmrsu" date="2024-10-01T14:32:14" expNo="1" name="6Q" owner="" procNo="1" source="C:\NMR_Data\Slawek\A_Bodzioch">
      <PeakPickDetails>F1=18.312096ppm, F2=-6.350780ppm, MI=0.01cm, MAXI=0.63cm, PC=1.000
      </PeakPickDetails>
    </PeakList1DHeader>
    <Peak1D F1="8.9160" intensity="0.03" type="0"/>
    <Peak1D F1="8.6983" intensity="0.12" type="0"/>
    <Peak1D F1="8.6928" intensity="0.12" type="0"/>
    <Peak1D F1="8.6902" intensity="0.12" type="0"/>
    <Peak1D F1="8.2867" intensity="0.11" type="0"/>
    <Peak1D F1="8.2701" intensity="0.11" type="0"/>
    <Peak1D F1="7.8574" intensity="0.19" type="0"/>
    <Peak1D F1="7.8443" intensity="0.19" type="0"/>
    <Peak1D F1="7.8208" intensity="0.15" type="0"/>
    <Peak1D F1="7.8025" intensity="0.18" type="0"/>
    <Peak1D F1="7.6738" intensity="0.17" type="0"/>
    <Peak1D F1="7.6556" intensity="0.13" type="0"/>
    <Peak1D F1="7.5223" intensity="0.02" type="0"/>
    <Peak1D F1="7.5098" intensity="0.08" type="0"/>
    <Peak1D F1="7.4961" intensity="0.31" type="0"/>
    <Peak1D F1="7.4809" intensity="0.21" type="0"/>
    <Peak1D F1="7.4722" intensity="0.14" type="0"/>
    <Peak1D F1="7.4638" intensity="0.14" type="0"/>
    <Peak1D F1="7.4552" intensity="0.10" type="0"/>
    <Peak1D F1="7.4468" intensity="0.09" type="0"/>
    <Peak1D F1="6.7826" intensity="0.07" type="0"/>
    <Peak1D F1="6.7664" intensity="0.15" type="0"/>
    <Peak1D F1="6.7504" intensity="0.09" type="0"/>
    <Peak1D F1="6.5250" intensity="0.13" type="0"/>
    <Peak1D F1="6.5086" intensity="0.11" type="0"/>
    <Peak1D F1="6.4122" intensity="0.12" type="0"/>
    <Peak1D F1="6.3973" intensity="0.11" type="0"/>
    <Peak1D F1="5.6911" intensity="0.18" type="0"/>
    <Peak1D F1="5.2503" intensity="0.02" type="0"/>
    <Peak1D F1="4.6915" intensity="0.51" type="0"/>
    <Peak1D F1="4.6894" intensity="0.52" type="0"/>
    <Peak1D F1="4.3626" intensity="0.18" type="0"/>
    <Peak1D F1="4.2349" intensity="0.04" type="0"/>
    <Peak1D F1="4.2229" intensity="0.07" type="0"/>
    <Peak1D F1="4.2138" intensity="0.06" type="0"/>
    <Peak1D F1="4.1603" intensity="0.07" type="0"/>
    <Peak1D F1="4.1473" intensity="0.05" type="0"/>
    <Peak1D F1="4.1417" intensity="0.07" type="0"/>
    <Peak1D F1="4.1288" intensity="0.05" type="0"/>
    <Peak1D F1="3.9520" intensity="0.01" type="0"/>
    <Peak1D F1="3.8429" intensity="0.07" type="0"/>
    <Peak1D F1="3.8342" intensity="0.07" type="0"/>
    <Peak1D F1="3.8242" intensity="0.07" type="0"/>
    <Peak1D F1="3.8155" intensity="0.06" type="0"/>
    <Peak1D F1="3.7190" intensity="0.12" type="0"/>
    <Peak1D F1="3.7056" intensity="0.25" type="0"/>
    <Peak1D F1="3.6918" intensity="0.15" type="0"/>
    <Peak1D F1="3.4317" intensity="0.29" type="0"/>
    <Peak1D F1="3.4227" intensity="0.47" type="0"/>
    <Peak1D F1="3.4152" intensity="0.47" type="0"/>
    <Peak1D F1="3.4105" intensity="0.41" type="0"/>
    <Peak1D F1="3.3995" intensity="0.34" type="0"/>
    <Peak1D F1="3.3785" intensity="0.09" type="0"/>
    <Peak1D F1="3.3464" intensity="0.03" type="0"/>
    <Peak1D F1="3.3319" intensity="0.03" type="0"/>
    <Peak1D F1="3.3171" intensity="0.02" type="0"/>
    <Peak1D F1="2.6253" intensity="0.04" type="0"/>
    <Peak1D F1="2.3509" intensity="0.03" type="0"/>
    <Peak1D F1="2.2567" intensity="0.01" type="0"/>
    <Peak1D F1="2.0664" intensity="0.01" type="0"/>
    <Peak1D F1="1.5236" intensity="0.01" type="0"/>
    <Peak1D F1="1.4831" intensity="0.02" type="0"/>
    <Peak1D F1="1.4697" intensity="0.02" type="0"/>
    <Peak1D F1="1.4432" intensity="0.01" type="0"/>
    <Peak1D F1="1.4065" intensity="0.01" type="0"/>
    <Peak1D F1="1.3950" intensity="0.01" type="0"/>
    <Peak1D F1="1.3073" intensity="0.01" type="0"/>
    <Peak1D F1="1.2046" intensity="0.31" type="0"/>
    <Peak1D F1="1.1486" intensity="0.12" type="0"/>
    <Peak1D F1="1.0513" intensity="0.02" type="0"/>
    <Peak1D F1="1.0111" intensity="0.01" type="0"/>
    <Peak1D F1="0.9751" intensity="0.01" type="0"/>
    <Peak1D F1="0.9226" intensity="0.01" type="0"/>
    <Peak1D F1="0.9037" intensity="0.01" type="0"/>
    <Peak1D F1="0.8365" intensity="0.02" type="0"/>
    <Peak1D F1="0.8267" intensity="0.04" type="0"/>
    <Peak1D F1="0.8127" intensity="0.03" type="0"/>
    <Peak1D F1="0.7377" intensity="0.04" type="0"/>
  </PeakList1D>
</PeakList>
