# Supplementary material for: Photocyclization of 8‑Aryloxybenzo[e][1,2,4]triazines Revisited: Unambiguous Structural Assignment of Planar Blatter Radicals by Correlation NMR Spectroscopy
Source: J Org Chem. 2025 Jun 27;90(27):9425–30. doi: 10.1021/acs.joc.5c00741 (PMC12261333; doi:10.1021/acs.joc.5c00741)
Supplement: Supplementary file 8 [file jo5c00741_si_008.zip › 1g/10/pdata/1/auditp.txt]

##TITLE= Audit trail, TOPSPIN		Version 3.1
##JCAMPDX= 5.01
##ORIGIN= Bruker BioSpin GmbH
##OWNER= Slawek
$$ D:/Bruker/NMR_Data/A_Bodzioch/6Q/10/pdata/1/auditp.txt
##AUDIT TRAIL=  $$ (NUMBER, WHEN, WHO, WHERE, PROCESS, VERSION, WHAT)
(   1,<2024-06-03 11:53:14.584 +0200>,<nmrsu>,<CZC10666NV>,<go4>,<TopSpin 3.5.6>,
      <created by zg
	started at 2024-06-03 11:51:13.411 +0200,
	POWCHK enabled, PULCHK disabled,
       configuration hash MD5:
       3B 52 E8 16 74 EC 1D 26 5F DE 79 18 2A E1 5A 4B
       data hash MD5: 64K
       8C 83 96 BD 68 2C 2C 2C 19 4B 23 86 6F BA 7D 67>)
(   2,<2024-06-03 12:03:52.543 +0200>,<nmrsu>,<CZC10666NV>,<proc1d>,<TopSpin 3.5.6>,
      <Start of raw data processing
       efp LB = 0.3 FT_mod = 6 PKNL = 1 PHC0 = 50.74502 PHC1 = 18.46483 SI = 64K 
       data hash MD5: 64K
       4D 83 E6 FE E1 29 3A 44 ED D9 6B 42 B9 22 F3 49>)
(   3,<2024-06-03 12:03:54.455 +0200>,<nmrsu>,<CZC10666NV>,<proc1d>,<TopSpin 3.5.6>,
      <apks 
       data hash MD5: 64K
       8F 12 02 37 69 3B 40 EB 40 24 8C A6 7C A2 EB 9B>)
(   4,<2024-06-03 12:03:56.038 +0200>,<nmrsu>,<CZC10666NV>,<proc1d>,<TopSpin 3.5.6>,
      <abs n ABSG = 5 
       data hash MD5: 64K
       D8 66 93 95 76 B4 41 AB D6 D4 D0 36 3B 87 11 B2>)
(   5,<2024-06-03 12:04:23.728 +0200>,<nmrsu>,<CZC10666NV>,<dataserver>,<TopSpin 3.5.6>,
      <new intrng file generated by interactive integration
       data hash MD5: 64K
       D8 66 93 95 76 B4 41 AB D6 D4 D0 36 3B 87 11 B2>)
(   6,<2024-06-03 18:26:43.569 +0200>,<nmrsu>,<CZC10666NV>,<proc1d>,<TopSpin 3.5.6>,
      <abs n ABSG = 5 
       data hash MD5: 64K
       68 DE E0 0A E7 73 D2 A7 61 B2 F6 B9 FA 0B 19 F4>)
(   7,<2024-06-03 18:28:20.844 +0200>,<nmrsu>,<CZC10666NV>,<dataserver>,<TopSpin 3.5.6>,
      <new intrng file generated by interactive integration
       data hash MD5: 64K
       68 DE E0 0A E7 73 D2 A7 61 B2 F6 B9 FA 0B 19 F4>)
(   8,<2024-06-04 09:12:14.219 +0200>,<nmrsu>,<CZC10666NV>,<dataserver>,<TopSpin 3.5.6>,
      <new intrng file generated by interactive integration
       data hash MD5: 64K
       68 DE E0 0A E7 73 D2 A7 61 B2 F6 B9 FA 0B 19 F4>)
(   9,<2024-10-01 14:27:43.621 +0200>,<nmrsu>,<CZC10666NV>,<audit>,<TopSpin 3.5.6>,
      <user comment:
       TITLE=1H.stan@295KTITLE_END
       data hash MD5: 64K
       68 DE E0 0A E7 73 D2 A7 61 B2 F6 B9 FA 0B 19 F4>)
(  10,<2024-10-01 14:31:07.524 +0200>,<nmrsu>,<CZC10666NV>,<dataserver>,<TopSpin 3.5.6>,
      <new intrng file generated by interactive integration
       data hash MD5: 64K
       68 DE E0 0A E7 73 D2 A7 61 B2 F6 B9 FA 0B 19 F4>)
(  11,<2025-03-18 12:18:02.764 +0100>,<Slawek>,<SKK-Toshiba>,<dirdata>,<TOPSPIN 3.1>,
      <wrpa from 1 10 "6Q_test" "D:\Bruker\NMR_Data\A_Bodzioch"
       data hash MD5: 64K
       68 DE E0 0A E7 73 D2 A7 61 B2 F6 B9 FA 0B 19 F4>)
##END=

$$ hash MD5
$$ 5A 3E 58 51 CB CF 70 23 24 11 89 29 13 1C 70 7C
