# Supplementary material for: Photocyclization of 8‑Aryloxybenzo[e][1,2,4]triazines Revisited: Unambiguous Structural Assignment of Planar Blatter Radicals by Correlation NMR Spectroscopy
Source: J Org Chem. 2025 Jun 27;90(27):9425–30. doi: 10.1021/acs.joc.5c00741 (PMC12261333; doi:10.1021/acs.joc.5c00741)
Supplement: Supplementary file 8 [file jo5c00741_si_008.zip › 1g/10/pdata/1/intrng]

A 1.0 #regions in PPM
# low field   high field  bias        slope
  8.721992885219299  8.670396180943909  -0.0  -0.0  # for region 1
  8.305994456998956  8.247948164689141  -0.0  -0.0  # for region 2
  7.882471509405118  7.827650011112515  -0.0  -0.0  # for region 3
  7.827650011112515  7.784652757549688  -0.0  -0.0  # for region 4
  7.693283593728682  7.637387164097008  -0.0  -0.0  # for region 5
  7.537418549563449  7.431000346995453  -0.0  -0.0  # for region 6
  6.799989593569299  6.729575500144765  -0.0  -0.0  # for region 7
  6.543481110379925  6.488155751260647  -0.0  -0.0  # for region 8
  6.432830392141371  6.372475454920342  -0.0  -0.0  # for region 9
