# Supplementary material for: Photocyclization of 8‑Aryloxybenzo[e][1,2,4]triazines Revisited: Unambiguous Structural Assignment of Planar Blatter Radicals by Correlation NMR Spectroscopy
Source: J Org Chem. 2025 Jun 27;90(27):9425–30. doi: 10.1021/acs.joc.5c00741 (PMC12261333; doi:10.1021/acs.joc.5c00741)
Supplement: Supplementary file 8 [file jo5c00741_si_008.zip › 1g/10/pdata/1/integrals.txt]

   Current data set:
   NAME =	6Q	EXPNO =	1	PROCNO = 1
   DU   =	C:/NMR_Data/Slawek/A_Bodzioch

   Number   Integrated Region     Integral
     1      8.722      8.670         0.96827
     2      8.306      8.248         1.00748
     3      7.882      7.828         1.95759
     4      7.828      7.785         0.99053
     5      7.693      7.637         1.05839
     6      7.537      7.431         4.11825
     7      6.800      6.730         1.00541
     8      6.543      6.488         0.94675
     9      6.433      6.372         0.94733
