# Supplementary material for: Photocyclization of 8‑Aryloxybenzo[e][1,2,4]triazines Revisited: Unambiguous Structural Assignment of Planar Blatter Radicals by Correlation NMR Spectroscopy
Source: J Org Chem. 2025 Jun 27;90(27):9425–30. doi: 10.1021/acs.joc.5c00741 (PMC12261333; doi:10.1021/acs.joc.5c00741)
Supplement: Supplementary file 8 [file jo5c00741_si_008.zip › 1g/13/pdata/1/auditp.txt]

##TITLE= Audit trail, TOPSPIN		Version 3.1
##JCAMPDX= 5.01
##ORIGIN= Bruker BioSpin GmbH
##OWNER= Slawek
$$ D:/Bruker/NMR_Data/A_Bodzioch/6Q/13/pdata/1/auditp.txt
##AUDIT TRAIL=  $$ (NUMBER, WHEN, WHO, WHERE, PROCESS, VERSION, WHAT)
(   1,<2024-06-03 19:31:52.296 +0200>,<nmrsu>,<CZC10666NV>,<go4>,<TopSpin 3.5.6>,
      <created by zg
	started at 2024-06-03 13:50:56.217 +0200,
	POWCHK enabled, PULCHK disabled,
       configuration hash MD5:
       3B 52 E8 16 74 EC 1D 26 5F DE 79 18 2A E1 5A 4B
       data hash MD5: 4K * 512
       89 28 C1 FD 85 8E 08 5A 9F 1D 59 5E 10 F9 7D 97>)
(   2,<2024-06-03 21:16:23.617 +0200>,<nmrsu>,<CZC10666NV>,<proc2d>,<TopSpin 3.5.6>,
      <Start of raw data processing
       xfb F2: SI = 2K WDW = 4 SSB = 2 FT_mod = 6 PKNL = 1 PHC0 = 157.9465 PHC1 = -12.6625 F1: SI = 2K WDW = 4 SSB = 2 FT_mod = 4 FCOR = 0.5 PHC0 = 177.0731 PHC1 = -171.85
       data hash MD5: 2K * 2K
       32 0F 8C 84 82 5F 09 1E EA 5B A5 8C D8 B1 46 B8>)
(   3,<2025-03-18 12:18:08.380 +0100>,<Slawek>,<SKK-Toshiba>,<dirdata>,<TOPSPIN 3.1>,
      <wrpa from 1 13 "6Q_test" "D:\Bruker\NMR_Data\A_Bodzioch"
       data hash MD5: 2K * 2K
       32 0F 8C 84 82 5F 09 1E EA 5B A5 8C D8 B1 46 B8>)
##END=

$$ hash MD5
$$ 30 25 B3 03 BF 5B 49 FF 16 80 F9 5F 45 C2 88 DD
