# Supplementary material for: Photocyclization of 8‑Aryloxybenzo[e][1,2,4]triazines Revisited: Unambiguous Structural Assignment of Planar Blatter Radicals by Correlation NMR Spectroscopy
Source: J Org Chem. 2025 Jun 27;90(27):9425–30. doi: 10.1021/acs.joc.5c00741 (PMC12261333; doi:10.1021/acs.joc.5c00741)
Supplement: Supplementary file 8 [file jo5c00741_si_008.zip › 1g/13/pdata/1/clevels]

##TITLE= Parameter file, TOPSPIN		Version 3.1
##JCAMPDX= 5.0
##DATATYPE= Parameter Values
##NPOINTS= 1	$$ modification sequence number
##ORIGIN= Bruker BioSpin GmbH
##OWNER= Slawek
$$ 2025-03-18 12:18:08.131 +0100  Slawek@SKK-Toshiba
$$ D:/Bruker/NMR_Data/A_Bodzioch/6Q/13/pdata/1/clevels
$$ process D:\Bruker\TopSpin3.1\prog\mod\dirdata.exe
##$LEVELS= (0..255)
1142352.0060835 1370822.37901592 1644986.91138765 1973984.25123878 2368781.1297708
2842537.3698671 3411044.78727197 4093253.77301064 4911904.52761277 5894285.43313532
7073142.53390452 8487771.02654329 10185325.2459941 12222390.2810508 14666868.3231188
17600241.9736004 21120290.3824626 25344348.5155237 30413218.1620599 36495861.8510404
43795034.1788221 52554041.0428708 63064849.2373028 75677819.0706212 90813382.8706033
108976059.48715 130771271.342154 156925525.610585 188310630.71856 225972756.876414
271167308.251697 325400769.902036 0 0 0 0 0 0 0 0 0 0 0 0 0 0 0 0 0 0 0
0 0 0 0 0 0 0 0 0 0 0 0 0 0 0 0 0 0 0 0 0 0 0 0 0 0 0 0 0 0 0 0 0 0 0 0
0 0 0 0 0 0 0 0 0 0 0 0 0 0 0 0 0 0 0 0 0 0 0 0 0 0 0 0 0 0 0 0 0 0 0 0
0 0 0 0 0 0 0 0 0 0 0 0 0 0 0 0 0 0 0 0 0 0 0 0 0 0 0 0 0 0 0 0 0 0 0 0
0 0 0 0 0 0 0 0 0 0 0 0 0 0 0 0 0 0 0 0 0 0 0 0 0 0 0 0 0 0 0 0 0 0 0 0
0 0 0 0 0 0 0 0 0 0 0 0 0 0 0 0 0 0 0 0 0 0 0 0 0 0 0 0 0 0 0 0 0 0 0 0
0 0 0 0 0 0 0 0 0 0 0 0 0 0 0 0 0 0 0 0 0 0 0 0 0
##$LEVSIGN= 1
##$MAXLEV= 32
##$METHOD= 0
##$NEGBASE= -1615529.7
##$NEGINCR= 1.2
##$POSBASE= 1615529.7
##$POSINCR= 1.2
##END=
