# Supplementary material for: Photocyclization of 8‑Aryloxybenzo[e][1,2,4]triazines Revisited: Unambiguous Structural Assignment of Planar Blatter Radicals by Correlation NMR Spectroscopy
Source: J Org Chem. 2025 Jun 27;90(27):9425–30. doi: 10.1021/acs.joc.5c00741 (PMC12261333; doi:10.1021/acs.joc.5c00741)
Supplement: Supplementary file 9 [file jo5c00741_si_009.zip › 1h/16/shimvalues]

# Tue Jun 04 13:29:52 2024
#$$PROBEIDENTIFIER=Z119877_0018
#$$PROBENAME=PA TBO 500S2 BB-H/F-D-05 Z FB
#$$SHIMID=292722
#
# Active Shim Gradients
#
Z           		-5435           
Z2          		-2826           
Z3          		-760            
Z4          		926             
Z5          		1092            
Z6          		3332            
Z7          		-5480           
Z8          		0               
X           		4403            
XZ          		-2700           
XZ2         		-2017           
XZ3         		-1144           
XZ4         		-4385           
XZ5         		0               
Y           		49              
YZ          		752             
YZ2         		-1177           
YZ3         		2478            
YZ4         		-2260           
YZ5         		0               
XY          		5032            
XYZ         		2350            
XYZ2        		2462            
XYZ3        		6588            
XYZ4        		0               
XYZ5        		0               
(X2-Y2)     		-9917           
(X2-Y2)Z    		5336            
(X2-Y2)Z2   		-211            
(X2-Y2)Z3   		9771            
(X2-Y2)Z4   		0               
(X2-Y2)Z5   		0               
X3          		-5768           
X3Z         		-3907           
Y3          		-2484           
Y3Z         		-2751           
#
# Lock Parameter
#
FIELD		3903.916
LOCKPHASE		352.343 
LOCKPOWER		-20.000 
LOCKGAIN		111.098 
LOCKDC		-20.400 
LOCKSHIFT		2.490   
LOOPGAIN		-12.980 
LOOPTIME		0.550   
LOOPFILTER		32.000  
#
IEEE64_VERSION_CODE 1
#
# Shim currents 
#
SHIM_SETTING [1 ]  -3341.86517279  
SHIM_SETTING [2 ]  -3401.59093328  
SHIM_SETTING [3 ]  3079.82993600   
SHIM_SETTING [4 ]  -3907.19127328  
SHIM_SETTING [5 ]  2434.32312077   
SHIM_SETTING [6 ]  -512.41725894   
SHIM_SETTING [7 ]  -1884.60451733  
SHIM_SETTING [8 ]  7960.24410076   
SHIM_SETTING [9 ]  -148.97835917   
SHIM_SETTING [10]  1700.72365435   
SHIM_SETTING [11]  0.00000000      
SHIM_SETTING [12]  266.27300000    
SHIM_SETTING [13]  -5235.16300000  
SHIM_SETTING [14]  -902.18700000   
SHIM_SETTING [15]  -4440.90577062  
SHIM_SETTING [16]  3027.77022938   
SHIM_SETTING [17]  9940.99942684   
SHIM_SETTING [18]  10238.69757316  
SHIM_SETTING [19]  -1965.35431936  
SHIM_SETTING [20]  608.46340645    
SHIM_SETTING [21]  5927.23700000   
SHIM_SETTING [22]  -19180.36600000 
SHIM_SETTING [23]  -12178.39400000 
SHIM_SETTING [24]  -7345.59000000  
SHIM_SETTING [25]  7139.28400000   
SHIM_SETTING [26]  -14787.60700000 
SHIM_SETTING [27]  -4692.31800000  
SHIM_SETTING [28]  485.59453672    
SHIM_SETTING [29]  8441.27300000   
SHIM_SETTING [30]  -5786.00400000  
SHIM_SETTING [31]  950.96675355    
SHIM_SETTING [32]  -5500.33546328  
SHIM_SETTING [33]  12933.40000000  
SHIM_SETTING [34]  -1499.73600000  
SHIM_SETTING [35]  719.77500000    
SHIM_SETTING [36]  5738.63300000   
SHIM_SETTING [37]  -3243.76422409  
SHIM_SETTING [38]  525.41433294    
SHIM_SETTING [39]  5186.38924646   
SHIM_SETTING [40]  0.00000000      
