# Supplementary material for: Photocyclization of 8‑Aryloxybenzo[e][1,2,4]triazines Revisited: Unambiguous Structural Assignment of Planar Blatter Radicals by Correlation NMR Spectroscopy
Source: J Org Chem. 2025 Jun 27;90(27):9425–30. doi: 10.1021/acs.joc.5c00741 (PMC12261333; doi:10.1021/acs.joc.5c00741)
Supplement: Supplementary file 9 [file jo5c00741_si_009.zip › 1h/13/audita.txt]

##TITLE= Audit trail, TOPSPIN		Version 3.1
##JCAMPDX= 5.01
##ORIGIN= Bruker BioSpin GmbH
##OWNER= Slawek
$$ D:/Bruker/NMR_Data/A_Bodzioch/4Q/13/audita.txt
##AUDIT TRAIL=  $$ (NUMBER, WHEN, WHO, WHERE, PROCESS, VERSION, WHAT)
(   1,<2024-06-04 09:18:22.539 +0200>,<nmrsu>,<CZC10666NV>,<go4>,<TopSpin 3.5.6>,
      <created by zg
	started at 2024-06-04 00:47:39.367 +0200,
	POWCHK enabled, PULCHK disabled,
       configuration hash MD5:
       3B 52 E8 16 74 EC 1D 26 5F DE 79 18 2A E1 5A 4B
       data hash MD5: 4K * 512
       41 3B C9 41 C5 30 85 4A AE 82 DD 0F 67 CA A4 68>)
(   2,<2025-03-18 12:16:40.689 +0100>,<Slawek>,<SKK-Toshiba>,<dirdata>,<TOPSPIN 3.1>,
      <wrpa from 1 13 "4Q_test" "D:\Bruker\NMR_Data\A_Bodzioch"
       data hash MD5: 4K * 512
       41 3B C9 41 C5 30 85 4A AE 82 DD 0F 67 CA A4 68>)
##END=

$$ hash MD5
$$ D1 8F 87 F6 F3 D2 A4 7F B7 4B A9 FD AC AF 5D 3B
