# Supplementary material for: Photocyclization of 8‑Aryloxybenzo[e][1,2,4]triazines Revisited: Unambiguous Structural Assignment of Planar Blatter Radicals by Correlation NMR Spectroscopy
Source: J Org Chem. 2025 Jun 27;90(27):9425–30. doi: 10.1021/acs.joc.5c00741 (PMC12261333; doi:10.1021/acs.joc.5c00741)
Supplement: Supplementary file 9 [file jo5c00741_si_009.zip › 1h/16/pdata/1/auditp.txt]

##TITLE= Audit trail, TOPSPIN		Version 3.1
##JCAMPDX= 5.01
##ORIGIN= Bruker BioSpin GmbH
##OWNER= Slawek
$$ D:/Bruker/NMR_Data/A_Bodzioch/4Q/16/pdata/1/auditp.txt
##AUDIT TRAIL=  $$ (NUMBER, WHEN, WHO, WHERE, PROCESS, VERSION, WHAT)
(   1,<2024-06-04 18:36:50.401 +0200>,<nmrsu>,<CZC10666NV>,<go4>,<TopSpin 3.5.6>,
      <created by zg
	started at 2024-06-04 13:28:03.319 +0200,
	POWCHK enabled, PULCHK disabled,
       configuration hash MD5:
       3B 52 E8 16 74 EC 1D 26 5F DE 79 18 2A E1 5A 4B
       data hash MD5: 4K * 512
       AF DF 4E F0 14 12 23 FF EE B8 CE 22 3B 74 62 C4>)
(   2,<2024-06-04 21:21:12.449 +0200>,<nmrsu>,<CZC10666NV>,<proc2d>,<TopSpin 3.5.6>,
      <Start of raw data processing
       xfb F2: SI = 2K WDW = 3 SSB = 2 FT_mod = 6 PKNL = 1 PHC0 = -112.6007 PHC1 = -13.45 F1: SI = 1K WDW = 4 SSB = 2 FT_mod = 5 FCOR = 0.5 PHC0 = 90.80759 PHC1 = -182.1
       data hash MD5: 2K * 1K
       80 36 1C 45 FF 8E FD B5 F7 20 92 42 7B 95 10 10>)
(   3,<2024-06-04 21:21:19.397 +0200>,<nmrsu>,<CZC10666NV>,<proc2d>,<TopSpin 3.5.6>,
      <abs2 F2: ABSG = 5 ABSF1 = 11.008 ABSF2 = -1.008056
       data hash MD5: 2K * 1K
       8A 09 62 68 77 C0 3B 3A DB E6 4C F7 0D B8 A9 38>)
(   4,<2024-06-04 21:21:19.854 +0200>,<nmrsu>,<CZC10666NV>,<proc2d>,<TopSpin 3.5.6>,
      <abs1 F1: ABSG = 5 ABSF1 = 11.008 ABSF2 = -1.008056
       data hash MD5: 2K * 1K
       BE 7C FD E1 5F 41 5C 9C E8 B0 CF C4 52 46 06 94>)
(   5,<2024-09-19 13:17:38.783 +0200>,<nmrsu>,<CZC10666NV>,<proc2d>,<TopSpin 3.5.6>,
      <syma
       data hash MD5: 2K * 1K
       BC 14 3C DC 8B 0E 05 9C D1 44 7D 53 D3 8A BA 3B>)
(   6,<2024-10-01 12:33:26.453 +0200>,<nmrsu>,<CZC10666NV>,<proc2d>,<TopSpin 3.5.6>,
      <abs2 F2: ABSG = 5 ABSF1 = 11.008 ABSF2 = -1.008056
       data hash MD5: 2K * 1K
       18 F4 AD F0 6D 1B 5C 4C E6 67 66 5A 78 39 19 F8>)
(   7,<2024-10-01 12:33:26.913 +0200>,<nmrsu>,<CZC10666NV>,<proc2d>,<TopSpin 3.5.6>,
      <abs1 F1: ABSG = 5 ABSF1 = 11.008 ABSF2 = -1.008056
       data hash MD5: 2K * 1K
       8E 4B B1 4D CA D2 05 7B C1 6E 9B 30 F2 F0 FC 5B>)
(   8,<2024-10-10 13:48:35.561 +0200>,<Slawek>,<SKK-Toshiba>,<proc2d>,<TopSpin 3.5.6>,
      <abs2 F2: ABSG = 5 ABSF1 = 11.008 ABSF2 = -1.008056
       data hash MD5: 2K * 1K
       81 D8 CB B9 AA 1C 05 41 A6 13 16 D1 4F 02 3B 17>)
(   9,<2024-10-10 13:48:36.029 +0200>,<Slawek>,<SKK-Toshiba>,<proc2d>,<TopSpin 3.5.6>,
      <abs1 F1: ABSG = 5 ABSF1 = 11.008 ABSF2 = -1.008056
       data hash MD5: 2K * 1K
       E5 F4 FE 4D 36 14 EE 0A 46 24 D4 4B A5 3C 86 7D>)
(  10,<2024-10-10 13:48:38.026 +0200>,<Slawek>,<SKK-Toshiba>,<proc2d>,<TopSpin 3.5.6>,
      <syma
       data hash MD5: 2K * 1K
       0F 94 0F BA D5 3B 90 30 39 14 4A 26 D0 75 28 44>)
(  11,<2025-03-18 12:16:48.785 +0100>,<Slawek>,<SKK-Toshiba>,<dirdata>,<TOPSPIN 3.1>,
      <wrpa from 1 16 "4Q_test" "D:\Bruker\NMR_Data\A_Bodzioch"
       data hash MD5: 2K * 1K
       0F 94 0F BA D5 3B 90 30 39 14 4A 26 D0 75 28 44>)
##END=

$$ hash MD5
$$ A6 A8 90 58 56 83 ED 67 9C F7 EB DA BF 4D 6A 41
