# Supplementary material for: Photocyclization of 8‑Aryloxybenzo[e][1,2,4]triazines Revisited: Unambiguous Structural Assignment of Planar Blatter Radicals by Correlation NMR Spectroscopy
Source: J Org Chem. 2025 Jun 27;90(27):9425–30. doi: 10.1021/acs.joc.5c00741 (PMC12261333; doi:10.1021/acs.joc.5c00741)
Supplement: Supplementary file 9 [file jo5c00741_si_009.zip › 1h/16/pdata/1/clevels]

##TITLE= Parameter file, TOPSPIN		Version 3.1
##JCAMPDX= 5.0
##DATATYPE= Parameter Values
##NPOINTS= 1	$$ modification sequence number
##ORIGIN= Bruker BioSpin GmbH
##OWNER= Slawek
$$ 2025-03-18 12:16:48.582 +0100  Slawek@SKK-Toshiba
$$ D:/Bruker/NMR_Data/A_Bodzioch/4Q/16/pdata/1/clevels
$$ process D:\Bruker\TopSpin3.1\prog\mod\dirdata.exe
##$LEVELS= (0..255)
-17101776.5 -14251480.4 -11876233.7 -9896861.4 -8247384.5 -6872820.4 -5727350.4
-4772792 -3977326.6 -3314438.9 -2762032.4 -2301693.7 -1918078 -1598398.4
-1331998.6 -1109998.9 -924999.1 -770832.5 -642360.5 -535300.4 -446083.7
-371736.4 -309780.3 -258150.3 -215125.2 -179271 -149392.5 -124493.8 -103744.8
-86454 -72045 -60037.5 60037.5 72045 86454 103744.8 124493.8 149392.5 179271
215125.2 258150.3 309780.3 371736.4 446083.7 535300.4 642360.5 770832.5
924999.1 1109998.9 1331998.6 1598398.4 1918078 2301693.7 2762032.4 3314438.9
3977326.6 4772792 5727350.4 6872820.4 8247384.5 9896861.4 11876233.7 14251480.4
17101776.5 0 0 0 0 0 0 0 0 0 0 0 0 0 0 0 0 0 0 0 0 0 0 0 0 0 0 0 0 0 0
0 0 0 0 0 0 0 0 0 0 0 0 0 0 0 0 0 0 0 0 0 0 0 0 0 0 0 0 0 0 0 0 0 0 0 0
0 0 0 0 0 0 0 0 0 0 0 0 0 0 0 0 0 0 0 0 0 0 0 0 0 0 0 0 0 0 0 0 0 0 0 0
0 0 0 0 0 0 0 0 0 0 0 0 0 0 0 0 0 0 0 0 0 0 0 0 0 0 0 0 0 0 0 0 0 0 0 0
0 0 0 0 0 0 0 0 0 0 0 0 0 0 0 0 0 0 0 0 0 0 0 0 0 0 0 0 0 0 0 0 0 0 0 0
0 0 0 0 0 0 0 0 0 0 0 0 0 0 0 0 0 0
##$LEVSIGN= 3
##$MAXLEV= 32
##$METHOD= 0
##$NEGBASE= -60037.5
##$NEGINCR= 1.2
##$POSBASE= 60037.5
##$POSINCR= 1.2
##END=
