# Supplementary material for: Photocyclization of 8‑Aryloxybenzo[e][1,2,4]triazines Revisited: Unambiguous Structural Assignment of Planar Blatter Radicals by Correlation NMR Spectroscopy
Source: J Org Chem. 2025 Jun 27;90(27):9425–30. doi: 10.1021/acs.joc.5c00741 (PMC12261333; doi:10.1021/acs.joc.5c00741)
Supplement: Supplementary file 9 [file jo5c00741_si_009.zip › 1h/10/pdata/1/peakrng]

P    #regions in PPM
# 2024-09-19 11:59:36 +0200  nmrsu@CZC10666NV
# low field   high field   mi   maxi
  18.312873081562635  -6.351371441040134  0.040  1.864  # for region 1
