# Supplementary material for: Photocyclization of 8‑Aryloxybenzo[e][1,2,4]triazines Revisited: Unambiguous Structural Assignment of Planar Blatter Radicals by Correlation NMR Spectroscopy
Source: J Org Chem. 2025 Jun 27;90(27):9425–30. doi: 10.1021/acs.joc.5c00741 (PMC12261333; doi:10.1021/acs.joc.5c00741)
Supplement: Supplementary file 9 [file jo5c00741_si_009.zip › 1h/10/pdata/1/peaklist.xml]

<?xml version="1.0" encoding="UTF-8"?>
<PeakList modified="2024-09-19T11:59:33">
  <PeakList1D>
    <PeakList1DHeader creator="nmrsu" date="2024-09-19T11:59:33" expNo="11" name="4Q" owner="" procNo="1" source="C:\NMR_Data\Slawek\A_Bodzioch">
      <PeakPickDetails>F1=18.312874ppm, F2=-6.351371ppm, MI=0.04cm, MAXI=1.86cm, PC=1.000
      </PeakPickDetails>
    </PeakList1DHeader>
    <Peak1D F1="9.0338" intensity="0.04" type="0"/>
    <Peak1D F1="8.8890" intensity="0.47" type="0"/>
    <Peak1D F1="7.9264" intensity="0.16" type="0"/>
    <Peak1D F1="7.9105" intensity="0.17" type="0"/>
    <Peak1D F1="7.8701" intensity="0.44" type="0"/>
    <Peak1D F1="7.8548" intensity="0.50" type="0"/>
    <Peak1D F1="7.5993" intensity="0.07" type="0"/>
    <Peak1D F1="7.5859" intensity="0.16" type="0"/>
    <Peak1D F1="7.5722" intensity="0.14" type="0"/>
    <Peak1D F1="7.5688" intensity="0.13" type="0"/>
    <Peak1D F1="7.5635" intensity="0.15" type="0"/>
    <Peak1D F1="7.5612" intensity="0.14" type="0"/>
    <Peak1D F1="7.5471" intensity="0.17" type="0"/>
    <Peak1D F1="7.5335" intensity="0.10" type="0"/>
    <Peak1D F1="7.5190" intensity="0.13" type="0"/>
    <Peak1D F1="7.5023" intensity="0.43" type="0"/>
    <Peak1D F1="7.4873" intensity="0.32" type="0"/>
    <Peak1D F1="7.4745" intensity="0.09" type="0"/>
    <Peak1D F1="7.4700" intensity="0.06" type="0"/>
    <Peak1D F1="6.8152" intensity="0.12" type="0"/>
    <Peak1D F1="6.7991" intensity="0.26" type="0"/>
    <Peak1D F1="6.7830" intensity="0.15" type="0"/>
    <Peak1D F1="6.5914" intensity="0.21" type="0"/>
    <Peak1D F1="6.5760" intensity="0.18" type="0"/>
    <Peak1D F1="6.4710" intensity="0.20" type="0"/>
    <Peak1D F1="6.4555" intensity="0.18" type="0"/>
    <Peak1D F1="5.6823" intensity="0.17" type="0"/>
    <Peak1D F1="4.6987" intensity="1.53" type="0"/>
    <Peak1D F1="4.6962" intensity="1.45" type="0"/>
    <Peak1D F1="4.3635" intensity="0.26" type="0"/>
    <Peak1D F1="4.2351" intensity="0.06" type="0"/>
    <Peak1D F1="4.2229" intensity="0.09" type="0"/>
    <Peak1D F1="4.2137" intensity="0.08" type="0"/>
    <Peak1D F1="4.1585" intensity="0.09" type="0"/>
    <Peak1D F1="4.1454" intensity="0.07" type="0"/>
    <Peak1D F1="4.1398" intensity="0.11" type="0"/>
    <Peak1D F1="4.1269" intensity="0.08" type="0"/>
    <Peak1D F1="3.8436" intensity="0.10" type="0"/>
    <Peak1D F1="3.8349" intensity="0.10" type="0"/>
    <Peak1D F1="3.8249" intensity="0.09" type="0"/>
    <Peak1D F1="3.8162" intensity="0.09" type="0"/>
    <Peak1D F1="3.7250" intensity="0.32" type="0"/>
    <Peak1D F1="3.7102" intensity="0.67" type="0"/>
    <Peak1D F1="3.6969" intensity="0.39" type="0"/>
    <Peak1D F1="3.4453" intensity="0.29" type="0"/>
    <Peak1D F1="3.4326" intensity="0.32" type="0"/>
    <Peak1D F1="3.4241" intensity="1.01" type="0"/>
    <Peak1D F1="3.4152" intensity="1.17" type="0"/>
    <Peak1D F1="3.4122" intensity="1.04" type="0"/>
    <Peak1D F1="3.3996" intensity="0.86" type="0"/>
    <Peak1D F1="3.3786" intensity="0.22" type="0"/>
    <Peak1D F1="1.2089" intensity="0.07" type="0"/>
  </PeakList1D>
</PeakList>
