# Supplementary material for: Photocyclization of 8‑Aryloxybenzo[e][1,2,4]triazines Revisited: Unambiguous Structural Assignment of Planar Blatter Radicals by Correlation NMR Spectroscopy
Source: J Org Chem. 2025 Jun 27;90(27):9425–30. doi: 10.1021/acs.joc.5c00741 (PMC12261333; doi:10.1021/acs.joc.5c00741)
Supplement: Supplementary file 9 [file jo5c00741_si_009.zip › 1h/10/pdata/1/auditp.txt]

##TITLE= Audit trail, TOPSPIN		Version 3.1
##JCAMPDX= 5.01
##ORIGIN= Bruker BioSpin GmbH
##OWNER= Slawek
$$ D:/Bruker/NMR_Data/A_Bodzioch/4Q/10/pdata/1/auditp.txt
##AUDIT TRAIL=  $$ (NUMBER, WHEN, WHO, WHERE, PROCESS, VERSION, WHAT)
(   1,<2024-06-04 00:47:38.978 +0200>,<nmrsu>,<CZC10666NV>,<go4>,<TopSpin 3.5.6>,
      <created by zg
	started at 2024-06-04 00:45:37.946 +0200,
	POWCHK enabled, PULCHK disabled,
       configuration hash MD5:
       3B 52 E8 16 74 EC 1D 26 5F DE 79 18 2A E1 5A 4B
       data hash MD5: 64K
       03 96 16 53 0D 43 D2 A7 F8 14 F7 88 6F 33 82 D8>)
(   2,<2024-06-04 13:00:42.737 +0200>,<nmrsu>,<CZC10666NV>,<proc1d>,<TopSpin 3.5.6>,
      <Start of raw data processing
       efp LB = 0.3 FT_mod = 6 PKNL = 1 PHC0 = 62.8284 PHC1 = 12.10785 SI = 64K 
       data hash MD5: 64K
       50 44 41 D6 D2 6B 53 20 8E 17 23 47 57 E7 E7 21>)
(   3,<2024-06-04 13:00:44.877 +0200>,<nmrsu>,<CZC10666NV>,<proc1d>,<TopSpin 3.5.6>,
      <apks 
       data hash MD5: 64K
       BA 5A 47 CE 25 A8 3C FB 42 F1 15 12 00 48 58 72>)
(   4,<2024-06-04 13:00:46.237 +0200>,<nmrsu>,<CZC10666NV>,<proc1d>,<TopSpin 3.5.6>,
      <abs n ABSG = 5 
       data hash MD5: 64K
       19 D7 40 5B 8D 90 71 0E AA 16 D7 77 89 8A 8A 23>)
(   5,<2024-09-19 11:59:01.658 +0200>,<nmrsu>,<CZC10666NV>,<dataserver>,<TopSpin 3.5.6>,
      <new intrng file generated by interactive integration
       data hash MD5: 64K
       19 D7 40 5B 8D 90 71 0E AA 16 D7 77 89 8A 8A 23>)
(   6,<2024-10-01 13:03:02.611 +0200>,<nmrsu>,<CZC10666NV>,<dataserver>,<TopSpin 3.5.6>,
      <new intrng file generated by interactive integration
       data hash MD5: 64K
       19 D7 40 5B 8D 90 71 0E AA 16 D7 77 89 8A 8A 23>)
(   7,<2025-03-18 12:16:36.835 +0100>,<Slawek>,<SKK-Toshiba>,<dirdata>,<TOPSPIN 3.1>,
      <wrpa from 1 10 "4Q_test" "D:\Bruker\NMR_Data\A_Bodzioch"
       data hash MD5: 64K
       19 D7 40 5B 8D 90 71 0E AA 16 D7 77 89 8A 8A 23>)
##END=

$$ hash MD5
$$ 34 9C FE 86 A3 F5 E1 76 15 C9 DC BB 70 43 3E 25
