# Supplementary material for: Photocyclization of 8‑Aryloxybenzo[e][1,2,4]triazines Revisited: Unambiguous Structural Assignment of Planar Blatter Radicals by Correlation NMR Spectroscopy
Source: J Org Chem. 2025 Jun 27;90(27):9425–30. doi: 10.1021/acs.joc.5c00741 (PMC12261333; doi:10.1021/acs.joc.5c00741)
Supplement: Supplementary file 9 [file jo5c00741_si_009.zip › 1h/10/pdata/1/intrng]

A 1.0 #regions in PPM
# low field   high field  bias        slope
  8.929223008309517  8.864487220429071  -0.0  -0.0  # for region 1
  7.952720571269892  7.895455256625284  -0.0  -0.0  # for region 2
  7.895455256625284  7.8310317776501  -0.0  -0.0  # for region 3
  7.6173874489244895  7.526467494293537  -0.0  -0.0  # for region 4
  7.526467494293537  7.456856904029214  -0.0  -0.0  # for region 5
  6.8360469357000415  6.7620792376174235  -0.0  -0.0  # for region 6
  6.611757786675328  6.559264581584438  -0.0  -0.0  # for region 7
  6.4924550478323955  6.435189733187788  -0.0  -0.0  # for region 8
