# Supplementary material for: Photocyclization of 8‑Aryloxybenzo[e][1,2,4]triazines Revisited: Unambiguous Structural Assignment of Planar Blatter Radicals by Correlation NMR Spectroscopy
Source: J Org Chem. 2025 Jun 27;90(27):9425–30. doi: 10.1021/acs.joc.5c00741 (PMC12261333; doi:10.1021/acs.joc.5c00741)
Supplement: Supplementary file 9 [file jo5c00741_si_009.zip › 1h/10/pdata/1/outd]

##TITLE= Parameter file, TOPSPIN		Version 3.1
##JCAMPDX= 5.0
##DATATYPE= Parameter Values
##NPOINTS= 1	$$ modification sequence number
##ORIGIN= Bruker BioSpin GmbH
##OWNER= Slawek
$$ 2025-03-18 12:16:36.679 +0100  Slawek@SKK-Toshiba
$$ D:/Bruker/NMR_Data/A_Bodzioch/4Q/10/pdata/1/outd
$$ process D:\Bruker\TopSpin3.1\prog\mod\dirdata.exe
##$CURPLOT= <HP LaserJet P4014/P4015 PCL6>
##$CURPRIN= <$HP LaserJet P4014/P4015 PCL6>
##$DFORMAT= <normdp>
##$LAYOUT= <+/0a_1h.xwp>
##$LFORMAT= <normlp>
##$PFORMAT= <normpl>
##END=
