# Supplementary material for: Photocyclization of 8‑Aryloxybenzo[e][1,2,4]triazines Revisited: Unambiguous Structural Assignment of Planar Blatter Radicals by Correlation NMR Spectroscopy
Source: J Org Chem. 2025 Jun 27;90(27):9425–30. doi: 10.1021/acs.joc.5c00741 (PMC12261333; doi:10.1021/acs.joc.5c00741)
Supplement: Supplementary file 9 [file jo5c00741_si_009.zip › 1h/10/pdata/1/integrals.txt]

   Current data set:
   NAME =	4Q	EXPNO =	11	PROCNO = 1
   DU   =	C:/NMR_Data/Slawek/A_Bodzioch

   Number   Integrated Region     Integral
     1      8.929      8.864         0.84955
     2      7.953      7.895         1.02813
     3      7.895      7.831         2.98148
     4      7.617      7.526         2.20031
     5      7.526      7.457         2.91786
     6      6.836      6.762         1.07522
     7      6.612      6.559         0.98125
     8      6.492      6.435         0.96619
