# Supplementary material for: Photocyclization of 8‑Aryloxybenzo[e][1,2,4]triazines Revisited: Unambiguous Structural Assignment of Planar Blatter Radicals by Correlation NMR Spectroscopy
Source: J Org Chem. 2025 Jun 27;90(27):9425–30. doi: 10.1021/acs.joc.5c00741 (PMC12261333; doi:10.1021/acs.joc.5c00741)
Supplement: Supplementary file 9 [file jo5c00741_si_009.zip › 1h/15/pdata/1/parm.txt]

Current Data Parameters
NAME                 4Q              
EXPNO                15              
PROCNO                1              

F2 - Acquisition Parameters
Date_          20240604              
Time              21.16 h            
INSTRUM      AV_III_500              
PROBHD   Z119877_0018 (              
PULPROG      cosygpppqf              
TD                 4096              
SOLVENT            DMSO              
NS                   16              
DS                   16              
SWH            6009.615 Hz           
FIDRES         2.934382 Hz           
AQ            0.3407872 sec          
RG                 2050              
DW               83.200 usec         
DE                 6.50 usec         
TE                295.0 K            
D0           0.00000300 sec          
D1           1.00000000 sec          
D11          0.03000000 sec          
D12          0.00002000 sec          
D13          0.00000400 sec          
D16          0.00020000 sec          
IN0          0.00016640 sec          
TDav                  1              
SFO1        500.1325098 MHz          
NUC1                 1H              
P0                15.94 usec         
P1                15.92 usec         
P17             2500.00 usec         
PLW1        32.00000000 W            
PLW10        8.00000000 W            
GPNAM[1]     SMSQ10.100              
GPZ1              10.00 %            
P16             1000.00 usec         

F1 - Acquisition parameters
TD                  512              
SFO1           500.1325 MHz          
FIDRES        23.475060 Hz           
SW               12.016 ppm          
FnMODE               QF              

F2 - Processing parameters
SI                 1024              
SF          500.1300091 MHz          
WDW               QSINE              
SSB      0              
LB       0 Hz           
GB       0              
PC                 1.00              

F1 - Processing parameters
SI                 1024              
MC2                  QF              
SF          500.1300091 MHz          
WDW               QSINE              
SSB      0              
LB       0 Hz           
GB       0              
