# Supplementary material for: Photocyclization of 8‑Aryloxybenzo[e][1,2,4]triazines Revisited: Unambiguous Structural Assignment of Planar Blatter Radicals by Correlation NMR Spectroscopy
Source: J Org Chem. 2025 Jun 27;90(27):9425–30. doi: 10.1021/acs.joc.5c00741 (PMC12261333; doi:10.1021/acs.joc.5c00741)
Supplement: Supplementary file 9 [file jo5c00741_si_009.zip › 1h/15/pdata/1/auditp.txt]

##TITLE= Audit trail, TOPSPIN		Version 3.1
##JCAMPDX= 5.01
##ORIGIN= Bruker BioSpin GmbH
##OWNER= Slawek
$$ D:/Bruker/NMR_Data/A_Bodzioch/4Q/15/pdata/1/auditp.txt
##AUDIT TRAIL=  $$ (NUMBER, WHEN, WHO, WHERE, PROCESS, VERSION, WHAT)
(   1,<2024-06-05 00:31:22.337 +0200>,<nmrsu>,<CZC10666NV>,<go4>,<TopSpin 3.5.6>,
      <created by zg
	started at 2024-06-04 21:16:13.360 +0200,
	POWCHK enabled, PULCHK disabled,
       configuration hash MD5:
       6D A0 CE CD F8 E0 2C AE 76 36 FE C1 5B 22 CE 27
       data hash MD5: 4K * 512
       6C 72 B4 6D 73 EF F3 D4 6A 13 99 65 EB 14 9F 4B>)
(   2,<2024-06-05 09:05:29.465 +0200>,<nmrsu>,<CZC10666NV>,<proc2d>,<TopSpin 3.5.6>,
      <Start of raw data processing
       xfb F2: SI = 1K WDW = 4 SSB = 0 FT_mod = 6 PKNL = 1 F1: SI = 1K WDW = 4 SSB = 0 FT_mod = 6 FCOR = 0.5 PH_mod = 2
       data hash MD5: 1K * 1K
       C1 63 D3 47 D2 A4 59 4E C1 3B 62 73 83 3E 58 62>)
(   3,<2025-03-18 12:16:45.618 +0100>,<Slawek>,<SKK-Toshiba>,<dirdata>,<TOPSPIN 3.1>,
      <wrpa from 1 15 "4Q_test" "D:\Bruker\NMR_Data\A_Bodzioch"
       data hash MD5: 1K * 1K
       C1 63 D3 47 D2 A4 59 4E C1 3B 62 73 83 3E 58 62>)
##END=

$$ hash MD5
$$ 34 99 78 59 B8 0C B0 BD 1C 2B 2E F6 C1 5E B8 35
