# Supplementary material for: Photocyclization of 8‑Aryloxybenzo[e][1,2,4]triazines Revisited: Unambiguous Structural Assignment of Planar Blatter Radicals by Correlation NMR Spectroscopy
Source: J Org Chem. 2025 Jun 27;90(27):9425–30. doi: 10.1021/acs.joc.5c00741 (PMC12261333; doi:10.1021/acs.joc.5c00741)
Supplement: Supplementary file 9 [file jo5c00741_si_009.zip › 1h/13/pdata/1/auditp.txt]

##TITLE= Audit trail, TOPSPIN		Version 3.1
##JCAMPDX= 5.01
##ORIGIN= Bruker BioSpin GmbH
##OWNER= Slawek
$$ D:/Bruker/NMR_Data/A_Bodzioch/4Q/13/pdata/1/auditp.txt
##AUDIT TRAIL=  $$ (NUMBER, WHEN, WHO, WHERE, PROCESS, VERSION, WHAT)
(   1,<2024-06-04 09:18:22.539 +0200>,<nmrsu>,<CZC10666NV>,<go4>,<TopSpin 3.5.6>,
      <created by zg
	started at 2024-06-04 00:47:39.367 +0200,
	POWCHK enabled, PULCHK disabled,
       configuration hash MD5:
       3B 52 E8 16 74 EC 1D 26 5F DE 79 18 2A E1 5A 4B
       data hash MD5: 4K * 512
       41 3B C9 41 C5 30 85 4A AE 82 DD 0F 67 CA A4 68>)
(   2,<2024-06-04 13:00:39.437 +0200>,<nmrsu>,<CZC10666NV>,<proc2d>,<TopSpin 3.5.6>,
      <Start of raw data processing
       xfb F2: SI = 2K WDW = 4 SSB = 2 FT_mod = 6 PKNL = 1 PHC0 = 157.2565 PHC1 = -12.3 F1: SI = 2K WDW = 4 SSB = 2 FT_mod = 4 FCOR = 0.5 PHC0 = 177.0731 PHC1 = -171.85
       data hash MD5: 2K * 2K
       70 73 DF 30 DC F7 5B DB D9 A4 B9 0F CA 17 C6 94>)
(   3,<2024-10-10 13:47:58.559 +0200>,<Slawek>,<SKK-Toshiba>,<proc2d>,<TopSpin 3.5.6>,
      <abs2 F2: ABSG = 5 ABSF1 = 11.008 ABSF2 = -1.008056
       data hash MD5: 2K * 2K
       D5 A2 AA B8 49 D8 6A 1A 13 14 24 74 7D 4B 7C F3>)
(   4,<2024-10-10 13:47:59.354 +0200>,<Slawek>,<SKK-Toshiba>,<proc2d>,<TopSpin 3.5.6>,
      <abs1 F1: ABSG = 5 ABSF1 = 11.008 ABSF2 = -1.008056
       data hash MD5: 2K * 2K
       CB C0 41 1B A7 3F 74 C2 C0 5E 66 01 DE E4 0B DC>)
(   5,<2025-03-18 12:16:41.609 +0100>,<Slawek>,<SKK-Toshiba>,<dirdata>,<TOPSPIN 3.1>,
      <wrpa from 1 13 "4Q_test" "D:\Bruker\NMR_Data\A_Bodzioch"
       data hash MD5: 2K * 2K
       CB C0 41 1B A7 3F 74 C2 C0 5E 66 01 DE E4 0B DC>)
##END=

$$ hash MD5
$$ 5F 3C B4 6D 55 72 CC 1A 26 C0 59 4F D8 9D 12 A6
