# Supplementary material for: Photocyclization of 8‑Aryloxybenzo[e][1,2,4]triazines Revisited: Unambiguous Structural Assignment of Planar Blatter Radicals by Correlation NMR Spectroscopy
Source: J Org Chem. 2025 Jun 27;90(27):9425–30. doi: 10.1021/acs.joc.5c00741 (PMC12261333; doi:10.1021/acs.joc.5c00741)
Supplement: Supplementary file 10 [file jo5c00741_si_010.zip › 1i/15/acqu2]

##TITLE= Parameter file, TOPSPIN		Version 3.1
##JCAMPDX= 5.0
##DATATYPE= Parameter Values
##NPOINTS= 1	$$ modification sequence number
##ORIGIN= Bruker BioSpin GmbH
##OWNER= Slawek
$$ 2025-03-18 10:23:07.200 +0100  Slawek@SKK-Toshiba
$$ D:/Bruker/NMR_Data/A_Bodzioch/Pyr-DMSO/15/acqu2
$$ process D:\Bruker\TopSpin3.1\prog\mod\dirdata.exe
##$ACQT0= 0
##$BF1= 500.13
##$FnMODE= 1
##$NUC1= <1H>
##$NusJSP= 0
##$NusT2= 1
##$NusTD= 0
##$O1= 2385.04749995627
##$SFO1= 500.1323850475
##$SW= 10.5014212183786
##$SW_h= 5252.10084033611
##$TD= 512
##END=
