# Supplementary material for: Photocyclization of 8‑Aryloxybenzo[e][1,2,4]triazines Revisited: Unambiguous Structural Assignment of Planar Blatter Radicals by Correlation NMR Spectroscopy
Source: J Org Chem. 2025 Jun 27;90(27):9425–30. doi: 10.1021/acs.joc.5c00741 (PMC12261333; doi:10.1021/acs.joc.5c00741)
Supplement: Supplementary file 10 [file jo5c00741_si_010.zip › 1i/13/shimvalues]

# Wed Jan 17 22:51:01 2024
#$$PROBEIDENTIFIER=Z119877_0018
#$$PROBENAME=PA TBO 500S2 BB-H/F-D-05 Z FB
#$$SHIMID=292722
#
# Active Shim Gradients
#
Z           		-5369           
Z2          		-2859           
Z3          		-722            
Z4          		1490            
Z5          		762             
Z6          		-644            
Z7          		-5895           
Z8          		0               
X           		4376            
XZ          		-2691           
XZ2         		-1486           
XZ3         		-297            
XZ4         		-3667           
XZ5         		-10378          
Y           		-65             
YZ          		367             
YZ2         		-1024           
YZ3         		5801            
YZ4         		-6098           
YZ5         		-24967          
XY          		5555            
XYZ         		4435            
XYZ2        		563             
XYZ3        		-5528           
XYZ4        		-1159           
XYZ5        		0               
(X2-Y2)     		-10014          
(X2-Y2)Z    		7464            
(X2-Y2)Z2   		267             
(X2-Y2)Z3   		-385            
(X2-Y2)Z4   		-910            
(X2-Y2)Z5   		0               
X3          		-5261           
X3Z         		-4472           
Y3          		-2017           
Y3Z         		4215            
#
# Lock Parameter
#
FIELD		3906.393
LOCKPHASE		2.419   
LOCKPOWER		-20.000 
LOCKGAIN		110.201 
LOCKDC		-20.400 
LOCKSHIFT		2.490   
LOOPGAIN		-12.980 
LOOPTIME		0.550   
LOOPFILTER		32.000  
#
IEEE64_VERSION_CODE 1
#
# Shim currents 
#
SHIM_SETTING [1 ]  -3367.38028976  
SHIM_SETTING [2 ]  -2507.73583781  
SHIM_SETTING [3 ]  3079.00288025   
SHIM_SETTING [4 ]  -420.31426026   
SHIM_SETTING [5 ]  1517.99130369   
SHIM_SETTING [6 ]  -911.99344168   
SHIM_SETTING [7 ]  -5950.42631576  
SHIM_SETTING [8 ]  5173.07321189   
SHIM_SETTING [9 ]  -1456.58337910  
SHIM_SETTING [10]  795.68721821    
SHIM_SETTING [11]  0.00000000      
SHIM_SETTING [12]  -6232.26445025  
SHIM_SETTING [13]  2197.71554975   
SHIM_SETTING [14]  -382.60643244   
SHIM_SETTING [15]  -6325.31808748  
SHIM_SETTING [16]  6797.58999533   
SHIM_SETTING [17]  5692.26843169   
SHIM_SETTING [18]  12313.47253654  
SHIM_SETTING [19]  -11364.69905377 
SHIM_SETTING [20]  10764.12332313  
SHIM_SETTING [21]  546.46100539    
SHIM_SETTING [22]  -13813.07919382 
SHIM_SETTING [23]  -3794.36201309  
SHIM_SETTING [24]  -14804.30365657 
SHIM_SETTING [25]  -3358.55806414  
SHIM_SETTING [26]  -5924.84541135  
SHIM_SETTING [27]  -4720.43343244  
SHIM_SETTING [28]  -7845.19912041  
SHIM_SETTING [29]  -3344.41627791  
SHIM_SETTING [30]  5728.76131967   
SHIM_SETTING [31]  -4508.35360940  
SHIM_SETTING [32]  -1738.02627176  
SHIM_SETTING [33]  3970.27811067   
SHIM_SETTING [34]  3266.81389940   
SHIM_SETTING [35]  12923.38636650  
SHIM_SETTING [36]  -319.32019230   
SHIM_SETTING [37]  16388.05965752  
SHIM_SETTING [38]  -25215.64223643 
SHIM_SETTING [39]  17897.41720827  
SHIM_SETTING [40]  0.00000000      
