# Supplementary material for: Photocyclization of 8‑Aryloxybenzo[e][1,2,4]triazines Revisited: Unambiguous Structural Assignment of Planar Blatter Radicals by Correlation NMR Spectroscopy
Source: J Org Chem. 2025 Jun 27;90(27):9425–30. doi: 10.1021/acs.joc.5c00741 (PMC12261333; doi:10.1021/acs.joc.5c00741)
Supplement: Supplementary file 10 [file jo5c00741_si_010.zip › 1i/16/pdata/1/auditp.txt]

##TITLE= Audit trail, TOPSPIN		Version 3.1
##JCAMPDX= 5.01
##ORIGIN= Bruker BioSpin GmbH
##OWNER= Slawek
$$ D:/Bruker/NMR_Data/A_Bodzioch/Pyr-DMSO/16/pdata/1/auditp.txt
##AUDIT TRAIL=  $$ (NUMBER, WHEN, WHO, WHERE, PROCESS, VERSION, WHAT)
(   1,<2024-01-17 22:43:23.101 +0100>,<nmrsu>,<CZC10666NV>,<go4>,<TopSpin 3.5.6>,
      <created by zg
	started at 2024-01-17 14:49:59.585 +0100,
	POWCHK enabled, PULCHK disabled,
       configuration hash MD5:
       C6 B0 54 4A 84 6A 11 3C 20 3D 73 89 61 69 C6 DB
       data hash MD5: 4K * 512
       C7 D5 C0 B8 DD 27 5D 7E A0 D6 25 DF 7D 10 11 FE>)
(   2,<2024-10-10 14:53:29.673 +0200>,<Slawek>,<SKK-Toshiba>,<proc2d>,<TopSpin 3.5.6>,
      <Start of raw data processing
       xfb F2: SI = 1K WDW = 3 SSB = 2 FT_mod = 6 PKNL = 1 PHC0 = -120.4973 PHC1 = -10.275 F1: SI = 1K WDW = 4 SSB = 2 FT_mod = 5 FCOR = 0.5 PHC0 = 90.70554 PHC1 = -180.9
       data hash MD5: 1K * 1K
       FB 65 59 5F FE E0 E8 42 C7 74 F9 01 A9 B8 9E 61>)
(   3,<2024-10-10 14:53:30.968 +0200>,<Slawek>,<SKK-Toshiba>,<proc2d>,<TopSpin 3.5.6>,
      <abs2 F2: ABSG = 5 ABSF1 = 10.00074 ABSF2 = -0.5007311
       data hash MD5: 1K * 1K
       3F 8C 95 B5 EB FD 60 BC EF B9 78 96 D6 7E B3 38>)
(   4,<2024-10-10 14:53:31.186 +0200>,<Slawek>,<SKK-Toshiba>,<proc2d>,<TopSpin 3.5.6>,
      <abs1 F1: ABSG = 5 ABSF1 = 10.00074 ABSF2 = -0.5007311
       data hash MD5: 1K * 1K
       D8 DB 89 41 12 F7 5F E5 76 CE E0 4A E4 A1 BA 8E>)
(   5,<2024-10-10 14:53:33.713 +0200>,<Slawek>,<SKK-Toshiba>,<proc2d>,<TopSpin 3.5.6>,
      <syma
       data hash MD5: 1K * 1K
       7F 41 31 C4 C4 13 30 B6 0D B8 71 EE DF 38 C9 85>)
(   6,<2024-12-04 13:56:39.122 +0100>,<Slawek>,<SKK-Toshiba>,<proc2d>,<TopSpin 3.5.6>,
      <abs2 F2: ABSG = 5 ABSF1 = 10.00074 ABSF2 = -0.5007311
       data hash MD5: 1K * 1K
       7E 25 5D BB 9C 08 05 60 F3 0C C8 E3 2E 31 75 4C>)
(   7,<2024-12-04 13:56:39.309 +0100>,<Slawek>,<SKK-Toshiba>,<proc2d>,<TopSpin 3.5.6>,
      <abs1 F1: ABSG = 5 ABSF1 = 10.00074 ABSF2 = -0.5007311
       data hash MD5: 1K * 1K
       34 D4 9E 1E ED 32 38 F1 30 0A 71 8D 63 7A AD 50>)
(   8,<2025-03-18 10:23:10.913 +0100>,<Slawek>,<SKK-Toshiba>,<dirdata>,<TOPSPIN 3.1>,
      <wrpa from 1 16 "Pyr-DMSO_test" "D:\Bruker\NMR_Data\A_Bodzioch"
       data hash MD5: 1K * 1K
       34 D4 9E 1E ED 32 38 F1 30 0A 71 8D 63 7A AD 50>)
##END=

$$ hash MD5
$$ 18 14 06 E3 6F E7 8E A2 09 0C 89 0B 29 46 6F DF
