# Supplementary material for: Photocyclization of 8‑Aryloxybenzo[e][1,2,4]triazines Revisited: Unambiguous Structural Assignment of Planar Blatter Radicals by Correlation NMR Spectroscopy
Source: J Org Chem. 2025 Jun 27;90(27):9425–30. doi: 10.1021/acs.joc.5c00741 (PMC12261333; doi:10.1021/acs.joc.5c00741)
Supplement: Supplementary file 10 [file jo5c00741_si_010.zip › 1i/16/pdata/1/clevels]

##TITLE= Parameter file, TOPSPIN		Version 3.1
##JCAMPDX= 5.0
##DATATYPE= Parameter Values
##NPOINTS= 1	$$ modification sequence number
##ORIGIN= Bruker BioSpin GmbH
##OWNER= Slawek
$$ 2025-03-18 10:23:10.757 +0100  Slawek@SKK-Toshiba
$$ D:/Bruker/NMR_Data/A_Bodzioch/Pyr-DMSO/16/pdata/1/clevels
$$ process D:\Bruker\TopSpin3.1\prog\mod\dirdata.exe
##$LEVELS= (0..255)
-28761645.106443 -23968037.5606726 -19973364.6899536 -16644470.5469315
-13870392.1224429 -11558660.0740059 -9632216.84045774 -8026847.36704812
-6689039.36042058 -5574199.57913667 -4645166.28791734 -3870971.96265755
-3225809.82873189 -2688174.96939609 -2240145.69571056 -1866788.19187832
-1555656.85459515 -1296380.57201322 -1080317.28349375 -900264.37488158
-750220.368461077 -625183.612354351 -520986.287568864 -434155.323730362
-361796.019018993 -301496.682515828 -251247.235429857 -209372.780281189
-174477.260841229 -145397.717367691 -121164.764473076 -100970.637060897
100970.637060897 121164.764473076 145397.717367691 174477.260841229 209372.780281189
251247.235429857 301496.682515828 361796.019018993 434155.323730362 520986.287568864
625183.612354351 750220.368461077 900264.37488158 1080317.28349375 1296380.57201322
1555656.85459515 1866788.19187832 2240145.69571056 2688174.96939609 3225809.82873189
3870971.96265755 4645166.28791734 5574199.57913667 6689039.36042058 8026847.36704812
9632216.84045774 11558660.0740059 13870392.1224429 16644470.5469315 19973364.6899536
23968037.5606726 28761645.106443 0 0 0 0 0 0 0 0 0 0 0 0 0 0 0 0 0 0 0
0 0 0 0 0 0 0 0 0 0 0 0 0 0 0 0 0 0 0 0 0 0 0 0 0 0 0 0 0 0 0 0 0 0 0 0
0 0 0 0 0 0 0 0 0 0 0 0 0 0 0 0 0 0 0 0 0 0 0 0 0 0 0 0 0 0 0 0 0 0 0 0
0 0 0 0 0 0 0 0 0 0 0 0 0 0 0 0 0 0 0 0 0 0 0 0 0 0 0 0 0 0 0 0 0 0 0 0
0 0 0 0 0 0 0 0 0 0 0 0 0 0 0 0 0 0 0 0 0 0 0 0 0 0 0 0 0 0 0 0 0 0 0 0
0 0 0 0 0 0 0 0 0 0 0 0 0 0 0 0 0 0 0 0 0 0 0 0 0 0 0 0 0
##$LEVSIGN= 3
##$MAXLEV= 32
##$METHOD= 0
##$NEGBASE= -60037.5
##$NEGINCR= 1.2
##$POSBASE= 60037.5
##$POSINCR= 1.2
##END=
