# Supplementary material for: Photocyclization of 8‑Aryloxybenzo[e][1,2,4]triazines Revisited: Unambiguous Structural Assignment of Planar Blatter Radicals by Correlation NMR Spectroscopy
Source: J Org Chem. 2025 Jun 27;90(27):9425–30. doi: 10.1021/acs.joc.5c00741 (PMC12261333; doi:10.1021/acs.joc.5c00741)
Supplement: Supplementary file 10 [file jo5c00741_si_010.zip › 1i/10/pdata/1/peakrng]

P    #regions in PPM
# 2024-12-04 11:24:54 +0100  Slawek@SKK-Toshiba
# low field   high field   mi   maxi
  18.3142108917236  8.85242155929009  0.000  10000.000  # for region 1
  8.85242155929009  8.852431559290089  0.000  0.250  # for region 2
  8.85242155929009  6.556549626433554  0.027  0.302  # for region 3
  6.556549626433554  -6.35042848677124  0.000  10000.000  # for region 4
