# Supplementary material for: Photocyclization of 8‑Aryloxybenzo[e][1,2,4]triazines Revisited: Unambiguous Structural Assignment of Planar Blatter Radicals by Correlation NMR Spectroscopy
Source: J Org Chem. 2025 Jun 27;90(27):9425–30. doi: 10.1021/acs.joc.5c00741 (PMC12261333; doi:10.1021/acs.joc.5c00741)
Supplement: Supplementary file 10 [file jo5c00741_si_010.zip › 1i/10/pdata/1/peaklist.xml]

<?xml version="1.0" encoding="UTF-8"?>
<PeakList modified="2024-12-04T11:24:51">
  <PeakList1D>
    <PeakList1DHeader creator="Slawek" date="2024-12-04T11:24:51" expNo="10" name="Pyr-DMSO" owner="" procNo="1" source="D:\Bruker\NMR_Data\A_Bodzioch">
      <PeakPickDetails>F1=18.314211ppm, F2=8.852422ppm, MI=0.00cm, MAXI=10000.00cm, PC=1.000
      </PeakPickDetails>
    </PeakList1DHeader>
    <Peak1D F1="11.0810" intensity="0.00" type="0"/>
    <Peak1D F1="10.5462" intensity="0.00" type="0"/>
    <Peak1D F1="10.2537" intensity="0.01" type="0"/>
    <Peak1D F1="9.3901" intensity="0.00" type="0"/>
  </PeakList1D>
  <PeakList1D>
    <PeakList1DHeader creator="Slawek" date="2024-12-04T11:24:51" expNo="10" name="Pyr-DMSO" owner="" procNo="1" source="D:\Bruker\NMR_Data\A_Bodzioch">
      <PeakPickDetails>F1=8.852422ppm, F2=8.852431ppm, MI=0.00cm, MAXI=0.25cm, PC=1.000
      </PeakPickDetails>
    </PeakList1DHeader>
  </PeakList1D>
  <PeakList1D>
    <PeakList1DHeader creator="Slawek" date="2024-12-04T11:24:51" expNo="10" name="Pyr-DMSO" owner="" procNo="1" source="D:\Bruker\NMR_Data\A_Bodzioch">
      <PeakPickDetails>F1=8.852422ppm, F2=6.556550ppm, MI=0.03cm, MAXI=0.30cm, PC=1.000
      </PeakPickDetails>
    </PeakList1DHeader>
    <Peak1D F1="8.7622" intensity="0.11" type="0"/>
    <Peak1D F1="8.7432" intensity="0.12" type="0"/>
    <Peak1D F1="8.1539" intensity="0.10" type="0"/>
    <Peak1D F1="8.1507" intensity="0.09" type="0"/>
    <Peak1D F1="8.1388" intensity="0.11" type="0"/>
    <Peak1D F1="8.1348" intensity="0.11" type="0"/>
    <Peak1D F1="8.0751" intensity="0.11" type="0"/>
    <Peak1D F1="8.0560" intensity="0.11" type="0"/>
    <Peak1D F1="8.0024" intensity="0.06" type="0"/>
    <Peak1D F1="7.9845" intensity="0.16" type="0"/>
    <Peak1D F1="7.9639" intensity="0.16" type="0"/>
    <Peak1D F1="7.9590" intensity="0.10" type="0"/>
    <Peak1D F1="7.9438" intensity="0.15" type="0"/>
    <Peak1D F1="7.9284" intensity="0.07" type="0"/>
    <Peak1D F1="7.9192" intensity="0.10" type="0"/>
    <Peak1D F1="7.9160" intensity="0.12" type="0"/>
    <Peak1D F1="7.9126" intensity="0.07" type="0"/>
    <Peak1D F1="7.9046" intensity="0.10" type="0"/>
    <Peak1D F1="7.9000" intensity="0.12" type="0"/>
    <Peak1D F1="7.7307" intensity="0.22" type="0"/>
    <Peak1D F1="7.5375" intensity="0.05" type="0"/>
    <Peak1D F1="7.5278" intensity="0.20" type="0"/>
    <Peak1D F1="7.5229" intensity="0.10" type="0"/>
    <Peak1D F1="7.5145" intensity="0.12" type="0"/>
    <Peak1D F1="7.5072" intensity="0.04" type="0"/>
    <Peak1D F1="7.5037" intensity="0.04" type="0"/>
    <Peak1D F1="6.9224" intensity="0.06" type="0"/>
    <Peak1D F1="6.9063" intensity="0.13" type="0"/>
    <Peak1D F1="6.8903" intensity="0.08" type="0"/>
    <Peak1D F1="6.6242" intensity="0.12" type="0"/>
    <Peak1D F1="6.6190" intensity="0.13" type="0"/>
    <Peak1D F1="6.6104" intensity="0.08" type="0"/>
    <Peak1D F1="6.6084" intensity="0.11" type="0"/>
    <Peak1D F1="6.6028" intensity="0.11" type="0"/>
    <Peak1D F1="6.6007" intensity="0.08" type="0"/>
  </PeakList1D>
  <PeakList1D>
    <PeakList1DHeader creator="Slawek" date="2024-12-04T11:24:51" expNo="10" name="Pyr-DMSO" owner="" procNo="1" source="D:\Bruker\NMR_Data\A_Bodzioch">
      <PeakPickDetails>F1=6.556550ppm, F2=-6.350429ppm, MI=0.00cm, MAXI=10000.00cm, PC=1.000
      </PeakPickDetails>
    </PeakList1DHeader>
    <Peak1D F1="5.7008" intensity="0.05" type="0"/>
    <Peak1D F1="5.6898" intensity="0.24" type="0"/>
    <Peak1D F1="5.6881" intensity="0.31" type="0"/>
    <Peak1D F1="5.6862" intensity="0.26" type="0"/>
    <Peak1D F1="5.3066" intensity="0.00" type="0"/>
    <Peak1D F1="5.2974" intensity="0.01" type="0"/>
    <Peak1D F1="5.2873" intensity="0.01" type="0"/>
    <Peak1D F1="5.0306" intensity="0.00" type="0"/>
    <Peak1D F1="4.9027" intensity="0.00" type="0"/>
    <Peak1D F1="4.8360" intensity="0.00" type="0"/>
    <Peak1D F1="4.6878" intensity="0.92" type="0"/>
    <Peak1D F1="4.6847" intensity="0.94" type="0"/>
    <Peak1D F1="4.5326" intensity="0.01" type="0"/>
    <Peak1D F1="4.3613" intensity="0.28" type="0"/>
    <Peak1D F1="4.3337" intensity="0.01" type="0"/>
    <Peak1D F1="4.2566" intensity="0.00" type="0"/>
    <Peak1D F1="4.2325" intensity="0.06" type="0"/>
    <Peak1D F1="4.2234" intensity="0.07" type="0"/>
    <Peak1D F1="4.2207" intensity="0.09" type="0"/>
    <Peak1D F1="4.2117" intensity="0.08" type="0"/>
    <Peak1D F1="4.1959" intensity="0.01" type="0"/>
    <Peak1D F1="4.1584" intensity="0.09" type="0"/>
    <Peak1D F1="4.1455" intensity="0.07" type="0"/>
    <Peak1D F1="4.1397" intensity="0.11" type="0"/>
    <Peak1D F1="4.1268" intensity="0.08" type="0"/>
    <Peak1D F1="4.0809" intensity="0.01" type="0"/>
    <Peak1D F1="3.9912" intensity="0.00" type="0"/>
    <Peak1D F1="3.9664" intensity="0.00" type="0"/>
    <Peak1D F1="3.9442" intensity="0.00" type="0"/>
    <Peak1D F1="3.8404" intensity="0.11" type="0"/>
    <Peak1D F1="3.8316" intensity="0.10" type="0"/>
    <Peak1D F1="3.8217" intensity="0.10" type="0"/>
    <Peak1D F1="3.8130" intensity="0.10" type="0"/>
    <Peak1D F1="3.7925" intensity="0.00" type="0"/>
    <Peak1D F1="3.7723" intensity="0.00" type="0"/>
    <Peak1D F1="3.7536" intensity="0.00" type="0"/>
    <Peak1D F1="3.7184" intensity="0.20" type="0"/>
    <Peak1D F1="3.7153" intensity="0.20" type="0"/>
    <Peak1D F1="3.7058" intensity="0.26" type="0"/>
    <Peak1D F1="3.7027" intensity="0.49" type="0"/>
    <Peak1D F1="3.6996" intensity="0.31" type="0"/>
    <Peak1D F1="3.6901" intensity="0.25" type="0"/>
    <Peak1D F1="3.6870" intensity="0.25" type="0"/>
    <Peak1D F1="3.6477" intensity="0.01" type="0"/>
    <Peak1D F1="3.6137" intensity="0.01" type="0"/>
    <Peak1D F1="3.4907" intensity="9.89" type="0"/>
    <Peak1D F1="3.4407" intensity="0.21" type="0"/>
    <Peak1D F1="3.4282" intensity="0.21" type="0"/>
    <Peak1D F1="3.4196" intensity="0.73" type="0"/>
    <Peak1D F1="3.4124" intensity="0.74" type="0"/>
    <Peak1D F1="3.4072" intensity="0.66" type="0"/>
    <Peak1D F1="3.3965" intensity="0.63" type="0"/>
    <Peak1D F1="3.3914" intensity="0.21" type="0"/>
    <Peak1D F1="3.3755" intensity="0.15" type="0"/>
    <Peak1D F1="3.3364" intensity="0.01" type="0"/>
    <Peak1D F1="3.3097" intensity="0.01" type="0"/>
    <Peak1D F1="3.2742" intensity="0.01" type="0"/>
    <Peak1D F1="3.2628" intensity="0.01" type="0"/>
    <Peak1D F1="3.2534" intensity="0.00" type="0"/>
    <Peak1D F1="3.2382" intensity="0.00" type="0"/>
    <Peak1D F1="3.0723" intensity="0.01" type="0"/>
    <Peak1D F1="3.0575" intensity="0.01" type="0"/>
    <Peak1D F1="3.0427" intensity="0.00" type="0"/>
    <Peak1D F1="2.6279" intensity="0.08" type="0"/>
    <Peak1D F1="2.6243" intensity="0.11" type="0"/>
    <Peak1D F1="2.6208" intensity="0.09" type="0"/>
    <Peak1D F1="2.5927" intensity="0.01" type="0"/>
    <Peak1D F1="2.5279" intensity="0.32" type="0"/>
    <Peak1D F1="2.5106" intensity="0.29" type="0"/>
    <Peak1D F1="2.5069" intensity="0.40" type="0"/>
    <Peak1D F1="2.4963" intensity="5.23" type="0"/>
    <Peak1D F1="2.4929" intensity="10.97" type="0"/>
    <Peak1D F1="2.4893" intensity="15.00" type="0"/>
    <Peak1D F1="2.4857" intensity="11.35" type="0"/>
    <Peak1D F1="2.4823" intensity="5.80" type="0"/>
    <Peak1D F1="2.4028" intensity="0.03" type="0"/>
    <Peak1D F1="2.3538" intensity="0.09" type="0"/>
    <Peak1D F1="2.3502" intensity="0.12" type="0"/>
    <Peak1D F1="2.3466" intensity="0.09" type="0"/>
    <Peak1D F1="2.2864" intensity="0.01" type="0"/>
    <Peak1D F1="2.2730" intensity="0.01" type="0"/>
    <Peak1D F1="2.2457" intensity="0.01" type="0"/>
    <Peak1D F1="2.1960" intensity="0.05" type="0"/>
    <Peak1D F1="2.1550" intensity="0.04" type="0"/>
    <Peak1D F1="2.1063" intensity="0.00" type="0"/>
    <Peak1D F1="2.0647" intensity="0.01" type="0"/>
    <Peak1D F1="2.0394" intensity="0.03" type="0"/>
    <Peak1D F1="2.0079" intensity="0.01" type="0"/>
    <Peak1D F1="2.0017" intensity="0.01" type="0"/>
    <Peak1D F1="1.9923" intensity="0.02" type="0"/>
    <Peak1D F1="1.9775" intensity="0.02" type="0"/>
    <Peak1D F1="1.9564" intensity="0.02" type="0"/>
    <Peak1D F1="1.9428" intensity="0.02" type="0"/>
    <Peak1D F1="1.8915" intensity="0.03" type="0"/>
    <Peak1D F1="1.8089" intensity="0.01" type="0"/>
    <Peak1D F1="1.7893" intensity="0.00" type="0"/>
    <Peak1D F1="1.7771" intensity="0.01" type="0"/>
    <Peak1D F1="1.7360" intensity="0.01" type="0"/>
    <Peak1D F1="1.7218" intensity="0.01" type="0"/>
    <Peak1D F1="1.6903" intensity="0.01" type="0"/>
    <Peak1D F1="1.5896" intensity="0.01" type="0"/>
    <Peak1D F1="1.5483" intensity="0.01" type="0"/>
    <Peak1D F1="1.5349" intensity="0.01" type="0"/>
    <Peak1D F1="1.5184" intensity="0.01" type="0"/>
    <Peak1D F1="1.5069" intensity="0.01" type="0"/>
    <Peak1D F1="1.4593" intensity="0.01" type="0"/>
    <Peak1D F1="1.4464" intensity="0.01" type="0"/>
    <Peak1D F1="1.4345" intensity="0.01" type="0"/>
    <Peak1D F1="1.3937" intensity="0.01" type="0"/>
    <Peak1D F1="1.3850" intensity="0.01" type="0"/>
    <Peak1D F1="1.3590" intensity="0.01" type="0"/>
    <Peak1D F1="1.3243" intensity="0.01" type="0"/>
    <Peak1D F1="1.3190" intensity="0.01" type="0"/>
    <Peak1D F1="1.2827" intensity="0.02" type="0"/>
    <Peak1D F1="1.2478" intensity="0.17" type="0"/>
    <Peak1D F1="1.2045" intensity="0.15" type="0"/>
    <Peak1D F1="1.1873" intensity="0.14" type="0"/>
    <Peak1D F1="1.1670" intensity="0.05" type="0"/>
    <Peak1D F1="1.1525" intensity="0.06" type="0"/>
    <Peak1D F1="1.1379" intensity="0.05" type="0"/>
    <Peak1D F1="1.1340" intensity="0.06" type="0"/>
    <Peak1D F1="1.1200" intensity="0.04" type="0"/>
    <Peak1D F1="1.0975" intensity="0.04" type="0"/>
    <Peak1D F1="0.9166" intensity="0.01" type="0"/>
    <Peak1D F1="0.9031" intensity="0.01" type="0"/>
    <Peak1D F1="0.8371" intensity="0.02" type="0"/>
    <Peak1D F1="0.8252" intensity="0.05" type="0"/>
    <Peak1D F1="0.8112" intensity="0.03" type="0"/>
    <Peak1D F1="0.7926" intensity="0.02" type="0"/>
    <Peak1D F1="0.7717" intensity="0.02" type="0"/>
    <Peak1D F1="0.7398" intensity="0.02" type="0"/>
    <Peak1D F1="0.7232" intensity="0.01" type="0"/>
    <Peak1D F1="0.7205" intensity="0.01" type="0"/>
    <Peak1D F1="0.6707" intensity="0.01" type="0"/>
    <Peak1D F1="0.6495" intensity="0.01" type="0"/>
    <Peak1D F1="0.6383" intensity="0.01" type="0"/>
    <Peak1D F1="0.6171" intensity="0.01" type="0"/>
    <Peak1D F1="0.5608" intensity="0.00" type="0"/>
    <Peak1D F1="0.5384" intensity="0.00" type="0"/>
    <Peak1D F1="-0.0832" intensity="0.00" type="0"/>
  </PeakList1D>
</PeakList>
