# Supplementary material for: Photocyclization of 8‑Aryloxybenzo[e][1,2,4]triazines Revisited: Unambiguous Structural Assignment of Planar Blatter Radicals by Correlation NMR Spectroscopy
Source: J Org Chem. 2025 Jun 27;90(27):9425–30. doi: 10.1021/acs.joc.5c00741 (PMC12261333; doi:10.1021/acs.joc.5c00741)
Supplement: Supplementary file 10 [file jo5c00741_si_010.zip › 1i/10/pdata/1/auditp.txt]

##TITLE= Audit trail, TOPSPIN		Version 3.1
##JCAMPDX= 5.01
##ORIGIN= Bruker BioSpin GmbH
##OWNER= Slawek
$$ D:/Bruker/NMR_Data/A_Bodzioch/Pyr-DMSO/10/pdata/1/auditp.txt
##AUDIT TRAIL=  $$ (NUMBER, WHEN, WHO, WHERE, PROCESS, VERSION, WHAT)
(   1,<2024-01-17 14:36:31.058 +0100>,<nmrsu>,<CZC10666NV>,<go4>,<TopSpin 3.5.6>,
      <created by zg
	started at 2024-01-17 14:26:37.140 +0100,
	POWCHK enabled, PULCHK disabled,
       configuration hash MD5:
       C6 B0 54 4A 84 6A 11 3C 20 3D 73 89 61 69 C6 DB
       data hash MD5: 128K
       0B 58 DE CA FA 77 1E 87 00 49 4E 27 A3 24 34 8C>)
(   2,<2024-01-18 12:33:20.105 +0100>,<nmrsu>,<CZC10666NV>,<proc1d>,<TopSpin 3.5.6>,
      <Start of raw data processing
       efp LB = 0.3 FT_mod = 6 PKNL = 1 PHC0 = 57.59135 PHC1 = 5.882004 SI = 64K 
       data hash MD5: 64K
       B9 5B 9D C9 DF 3D 7E 2E 54 27 27 33 A1 25 47 B8>)
(   3,<2024-01-18 12:33:23.016 +0100>,<nmrsu>,<CZC10666NV>,<proc1d>,<TopSpin 3.5.6>,
      <abs n ABSG = 5 
       data hash MD5: 64K
       F2 C4 32 59 FC 8E 38 E5 EC 0C 4F F7 9C DA 1C F4>)
(   4,<2024-12-04 11:24:11.790 +0100>,<Slawek>,<SKK-Toshiba>,<dataserver>,<TopSpin 3.5.6>,
      <new intrng file generated by interactive integration
       data hash MD5: 64K
       F2 C4 32 59 FC 8E 38 E5 EC 0C 4F F7 9C DA 1C F4>)
(   5,<2024-12-04 11:26:00.115 +0100>,<Slawek>,<SKK-Toshiba>,<proc1d>,<TopSpin 3.5.6>,
      <abs n ABSG = 5 
       data hash MD5: 64K
       AF 6F 5E 11 72 8B C8 01 03 35 74 B6 22 E0 0C 01>)
(   6,<2025-03-18 10:22:53.206 +0100>,<Slawek>,<SKK-Toshiba>,<dirdata>,<TOPSPIN 3.1>,
      <wrpa from 1 10 "Pyr-DMSO_test" "D:\Bruker\NMR_Data\A_Bodzioch"
       data hash MD5: 64K
       AF 6F 5E 11 72 8B C8 01 03 35 74 B6 22 E0 0C 01>)
##END=

$$ hash MD5
$$ 78 F7 F8 84 81 E6 A4 B8 74 E6 79 0B 64 6F 35 F4
