# Supplementary material for: Photocyclization of 8‑Aryloxybenzo[e][1,2,4]triazines Revisited: Unambiguous Structural Assignment of Planar Blatter Radicals by Correlation NMR Spectroscopy
Source: J Org Chem. 2025 Jun 27;90(27):9425–30. doi: 10.1021/acs.joc.5c00741 (PMC12261333; doi:10.1021/acs.joc.5c00741)
Supplement: Supplementary file 10 [file jo5c00741_si_010.zip › 1i/10/pdata/1/intrng]

A 1.0 #regions in PPM
# low field   high field  bias        slope
  8.78506424805903  8.720678598032537  -0.0  -0.0  # for region 1
  8.178766043642902  8.10364945194533  -0.0  -0.0  # for region 2
  8.10364945194533  8.037475311640325  -0.0  -0.0  # for region 3
  8.012712095921888  7.92400114248474  -0.0  -0.0  # for region 4
  7.92400114248474  7.87256881124025  -0.0  -0.0  # for region 5
  7.749528376799628  7.699450649001245  -0.0  -0.0  # for region 6
  7.565313878112723  7.48301798602353  -0.0  -0.0  # for region 7
  6.935765300075919  6.874956630606455  -0.0  -0.0  # for region 8
  6.640664404121168  6.613397514391273  -0.0  -0.0  # for region 9
  6.613397514391273  6.583432715208731  -0.0  -0.0  # for region 10
