# Supplementary material for: Photocyclization of 8‑Aryloxybenzo[e][1,2,4]triazines Revisited: Unambiguous Structural Assignment of Planar Blatter Radicals by Correlation NMR Spectroscopy
Source: J Org Chem. 2025 Jun 27;90(27):9425–30. doi: 10.1021/acs.joc.5c00741 (PMC12261333; doi:10.1021/acs.joc.5c00741)
Supplement: Supplementary file 10 [file jo5c00741_si_010.zip › 1i/10/pdata/1/integrals.txt]

   Current data set:
   NAME =	Pyr-DMSO	EXPNO =	10	PROCNO = 1
   DU   =	D:/Bruker/NMR_Data/A_Bodzioch

   Number   Integrated Region     Integral
     1      8.785      8.721         0.96412
     2      8.179      8.104         2.43799
     3      8.104      8.037         1.38636
     4      8.013      7.924         3.48725
     5      7.924      7.873         2.19382
     6      7.750      7.699         1.07761
     7      7.565      7.483         3.25061
     8      6.936      6.875         0.99662
     9      6.641      6.613         1.08753
    10      6.613      6.583         0.93114
