# Supplementary material for: Photocyclization of 8‑Aryloxybenzo[e][1,2,4]triazines Revisited: Unambiguous Structural Assignment of Planar Blatter Radicals by Correlation NMR Spectroscopy
Source: J Org Chem. 2025 Jun 27;90(27):9425–30. doi: 10.1021/acs.joc.5c00741 (PMC12261333; doi:10.1021/acs.joc.5c00741)
Supplement: Supplementary file 10 [file jo5c00741_si_010.zip › 1i/13/pdata/1/parm.txt]

Current Data Parameters
NAME           Pyr-DMSO              
EXPNO                13              
PROCNO                1              

F1 - Acquisition parameters
TD                  512              
SFO1           500.1324 MHz          
FIDRES        10.258010 Hz           
SW               10.501 ppm          
FnMODE      States-TPPI              

F2 - Processing parameters
SI                 2048              
SF          500.1300094 MHz          
WDW                  EM              
SSB      0              
LB                 1.00 Hz           
GB       0              
PC                 1.00              

F1 - Processing parameters
SI                 2048              
MC2         States-TPPI              
SF          500.1300094 MHz          
WDW                SINE              
SSB                   2              
LB       0 Hz           
GB       0              
