# Supplementary material for: Photocyclization of 8‑Aryloxybenzo[e][1,2,4]triazines Revisited: Unambiguous Structural Assignment of Planar Blatter Radicals by Correlation NMR Spectroscopy
Source: J Org Chem. 2025 Jun 27;90(27):9425–30. doi: 10.1021/acs.joc.5c00741 (PMC12261333; doi:10.1021/acs.joc.5c00741)
Supplement: Supplementary file 10 [file jo5c00741_si_010.zip › 1i/13/pdata/1/auditp.txt]

##TITLE= Audit trail, TOPSPIN		Version 3.1
##JCAMPDX= 5.01
##ORIGIN= Bruker BioSpin GmbH
##OWNER= Slawek
$$ D:/Bruker/NMR_Data/A_Bodzioch/Pyr-DMSO/13/pdata/1/auditp.txt
##AUDIT TRAIL=  $$ (NUMBER, WHEN, WHO, WHERE, PROCESS, VERSION, WHAT)
(   1,<2024-01-18 07:29:58.873 +0100>,<nmrsu>,<CZC10666NV>,<go4>,<TopSpin 3.5.6>,
      <created by zg
	started at 2024-01-17 22:48:33.724 +0100,
	POWCHK enabled, PULCHK disabled,
       configuration hash MD5:
       C6 B0 54 4A 84 6A 11 3C 20 3D 73 89 61 69 C6 DB
       data hash MD5: 4K * 512
       BC 29 3F 76 0F 2F 61 41 F1 29 4B 1D 00 E5 6D 15>)
(   2,<2024-01-18 12:08:42.664 +0100>,<nmrsu>,<CZC10666NV>,<proc2d>,<TopSpin 3.5.6>,
      <Start of raw data processing
       xfb F2: SI = 2K WDW = 1 LB = 1 FT_mod = 6 PKNL = 1 PHC0 = 150.931 PHC1 = -14.8125 F1: SI = 2K WDW = 3 SSB = 2 FT_mod = 4 FCOR = 0.5 PHC0 = 155.5114 PHC1 = -103.35
       data hash MD5: 2K * 2K
       68 A2 29 95 58 FD 1A A0 2E C3 78 50 A1 78 84 D0>)
(   3,<2024-01-18 12:09:11.839 +0100>,<nmrsu>,<CZC10666NV>,<proc2d>,<TopSpin 3.5.6>,
      <pk1 fgphup F1: PHC0 = 16.04087 PHC1 = -49.7
       data hash MD5: 2K * 2K
       9E 8E 50 D1 A8 D0 E7 ED BA 9C B7 46 8F 83 39 70>)
(   4,<2025-03-18 10:23:01.397 +0100>,<Slawek>,<SKK-Toshiba>,<dirdata>,<TOPSPIN 3.1>,
      <wrpa from 1 13 "Pyr-DMSO_test" "D:\Bruker\NMR_Data\A_Bodzioch"
       data hash MD5: 2K * 2K
       9E 8E 50 D1 A8 D0 E7 ED BA 9C B7 46 8F 83 39 70>)
(   5,<2025-03-18 10:30:31.476 +0100>,<Slawek>,<SKK-Toshiba>,<proc2d>,<TOPSPIN 3.1>,
      <abs2 F2: ABSG = 5 ABSF1 = 10.00074 ABSF2 = -0.5007311
       data hash MD5: 2K * 2K
       2C FC 4C C7 22 53 2A 98 31 24 B4 2D 8B 8A 3E 15>)
(   6,<2025-03-18 10:30:32.272 +0100>,<Slawek>,<SKK-Toshiba>,<proc2d>,<TOPSPIN 3.1>,
      <abs1 F1: ABSG = 5 ABSF1 = 10.00074 ABSF2 = -0.5007311
       data hash MD5: 2K * 2K
       BE 6D D1 30 44 F5 B7 37 37 2B 42 D7 A8 60 E2 06>)
##END=

$$ hash MD5
$$ C7 4F 12 58 36 B0 43 17 55 87 03 6D 25 22 07 5B
