# Supplementary material for: Photocyclization of 8‑Aryloxybenzo[e][1,2,4]triazines Revisited: Unambiguous Structural Assignment of Planar Blatter Radicals by Correlation NMR Spectroscopy
Source: J Org Chem. 2025 Jun 27;90(27):9425–30. doi: 10.1021/acs.joc.5c00741 (PMC12261333; doi:10.1021/acs.joc.5c00741)
Supplement: Supplementary file 10 [file jo5c00741_si_010.zip › 1i/13/pdata/1/clevels]

##TITLE= Parameter file, TOPSPIN		Version 3.1
##JCAMPDX= 5.0
##DATATYPE= Parameter Values
##NPOINTS= 9	$$ modification sequence number
##ORIGIN= Bruker BioSpin GmbH
##OWNER= Slawek
$$ 2025-03-18 10:30:26.359 +0100  Slawek@SKK-Toshiba
$$ D:/Bruker/NMR_Data/A_Bodzioch/Pyr-DMSO/13/pdata/1/clevels
$$ process D:\Bruker\TopSpin3.1\prog\mod\dataserver.exe
##$LEVELS= (0..255)
1358493.1 1630191.7 1956230.1 2347476.1 2816971.3 3380365.6 4056438.7 4867726.4
5841271.7 7009526 8411431.2 10093717.4 12112460.9 14534953.1 17441943.8
20930332.5 25116399 30139678.8 36167614.6 43401137.5 52081365 62497638
74997165.6 89996598.7 107995918.4 129595102.1 155514122.5 186616947 223940336.4
268728403.7 322474084.4 386968901.3 0 0 0 0 0 0 0 0 0 0 0 0 0 0 0 0 0 0
0 0 0 0 0 0 0 0 0 0 0 0 0 0 0 0 0 0 0 0 0 0 0 0 0 0 0 0 0 0 0 0 0 0 0 0
0 0 0 0 0 0 0 0 0 0 0 0 0 0 0 0 0 0 0 0 0 0 0 0 0 0 0 0 0 0 0 0 0 0 0 0
0 0 0 0 0 0 0 0 0 0 0 0 0 0 0 0 0 0 0 0 0 0 0 0 0 0 0 0 0 0 0 0 0 0 0 0
0 0 0 0 0 0 0 0 0 0 0 0 0 0 0 0 0 0 0 0 0 0 0 0 0 0 0 0 0 0 0 0 0 0 0 0
0 0 0 0 0 0 0 0 0 0 0 0 0 0 0 0 0 0 0 0 0 0 0 0 0 0 0 0 0 0 0 0 0 0 0 0
0 0 0 0 0 0 0 0 0 0 0 0 0 0 0 0 0 0 0 0 0 0 0 0 0 0
##$LEVSIGN= 1
##$MAXLEV= 32
##$METHOD= 0
##$NEGBASE= -1358493.1
##$NEGINCR= 1.2
##$POSBASE= 1358493.1
##$POSINCR= 1.2
##END=
